# Supplementary material for: Global scale-free brain activity as a potential neural signature of visual information processing in aging
Source: Front Aging Neurosci. 2026 Apr 1;18:1770204. doi: 10.3389/fnagi.2026.1770204 (PMC13080313; doi:10.3389/fnagi.2026.1770204)
Supplement: Supplementary file 2 [file Data_Sheet_3.xlsx]

## Sheet: Sheet1
cantab	eeg	r	p	h	ctype
DMSPCAD	Young - EC	-0.0277867	0.897449	0	Pearson
DMSPEGC	Young - EC	0.0123316	0.954395	0	Pearson
PALFAMS28	Young - EC	-0.0302554	0.888392	0	Pearson
PALTEA28	Young - EC	-0.0897291	0.67671	0	Pearson
PRMPCD	Young - EC	-0.16047	0.45383	0	Spearman
PRMPCI	Young - EC	0.209042	0.326934	0	Pearson
RTIFES	Young - EC	0.0656665	0.760477	0	Spearman
RTIFMMT	Young - EC	-0.044924	0.834887	0	Pearson
RTIFMRT	Young - EC	0.0398781	0.853224	0	Pearson
RVPA	Young - EC	0.160149	0.454743	0	Pearson
RVPML	Young - EC	-0.250919	0.236943	0	Pearson
RVPPFA	Young - EC	0.47913	0.0189425	1	Spearman
SWMBE468	Young - EC	-0.321739	0.125375	0	Spearman
SWMS	Young - EC	-0.139317	0.516173	0	Pearson
SWMTE468	Young - EC	-0.333043	0.112083	0	Spearman
DMSPCAD	Elderly - EC	0.0824561	0.73725	0	Spearman
DMSPEGC	Elderly - EC	-0.168822	0.489626	0	Pearson
PALFAMS28	Elderly - EC	0.186603	0.44432	0	Pearson
PALTEA28	Elderly - EC	-0.0773732	0.752885	0	Pearson
PRMPCD	Elderly - EC	0.569122	0.0109857	1	Pearson
PRMPCI	Elderly - EC	-0.0498338	0.839449	0	Pearson
RTIFES	Elderly - EC	-0.1957	0.422013	0	Spearman
RTIFMMT	Elderly - EC	-0.178734	0.464095	0	Pearson
RTIFMRT	Elderly - EC	-0.358929	0.131265	0	Pearson
RVPA	Elderly - EC	-0.535088	0.0198211	1	Spearman
RVPML	Elderly - EC	0.226316	0.349934	0	Spearman
RVPPFA	Elderly - EC	0.508772	0.0277917	1	Spearman
SWMBE468	Elderly - EC	0.11437	0.641059	0	Pearson
SWMS	Elderly - EC	-0.140009	0.567538	0	Pearson
SWMTE468	Elderly - EC	0.109235	0.656208	0	Pearson
DMSPCAD	Young - EO	0.107826	0.614771	0	Spearman
DMSPEGC	Young - EO	-0.0973913	0.649688	0	Spearman
PALFAMS28	Young - EO	0.134812	0.529964	0	Spearman
PALTEA28	Young - EO	-0.278261	0.187388	0	Spearman
PRMPCD	Young - EO	-0.0104371	0.961395	0	Spearman
PRMPCI	Young - EO	0.465319	0.021945	1	Spearman
RTIFES	Young - EO	-0.0617526	0.774382	0	Spearman
RTIFMMT	Young - EO	-0.0408696	0.849976	0	Spearman
RTIFMRT	Young - EO	0.150435	0.481196	0	Spearman
RVPA	Young - EO	-0.0808696	0.706473	0	Spearman
RVPML	Young - EO	0.0191304	0.930325	0	Spearman
RVPPFA	Young - EO	0.276522	0.190248	0	Spearman
SWMBE468	Young - EO	-0.187826	0.377753	0	Spearman
SWMS	Young - EO	-0.0243478	0.91095	0	Spearman
SWMTE468	Young - EO	-0.174783	0.41226	0	Spearman
DMSPCAD	Elderly - EO	0.236842	0.327451	0	Spearman
DMSPEGC	Elderly - EO	-0.148613	0.543719	0	Pearson
PALFAMS28	Elderly - EO	-0.0213072	0.931005	0	Pearson
PALTEA28	Elderly - EO	-0.0802519	0.743979	0	Pearson
PRMPCD	Elderly - EO	0.180429	0.459797	0	Pearson
PRMPCI	Elderly - EO	0.453325	0.0512617	0	Pearson
RTIFES	Elderly - EO	-0.0535323	0.827697	0	Spearman
RTIFMMT	Elderly - EO	0.462189	0.0463344	1	Pearson
RTIFMRT	Elderly - EO	0.0418801	0.864828	0	Pearson
RVPA	Elderly - EO	-0.7	0.00118136	1	Spearman
RVPML	Elderly - EO	-0.107018	0.662204	0	Spearman
RVPPFA	Elderly - EO	0.375439	0.113935	0	Spearman
SWMBE468	Elderly - EO	-0.126098	0.606976	0	Pearson
SWMS	Elderly - EO	-0.426491	0.0686172	0	Pearson
SWMTE468	Elderly - EO	-0.145712	0.551701	0	Pearson
