# Supplementary material for: Global scale-free brain activity as a potential neural signature of visual information processing in aging
Source: Front Aging Neurosci. 2026 Apr 1;18:1770204. doi: 10.3389/fnagi.2026.1770204 (PMC13080313; doi:10.3389/fnagi.2026.1770204)
Supplement: Supplementary file 3 [file Data_Sheet_2.xlsx]

## Sheet: Sheet1
Name	Young	Elderly	Test	Statistic	p	alpha	H	ES
DMSCC	1.100 [1.05, 1.15]	1.100 [1.10, 1.23]	Mann-Whitney U test	z=-1.1874	0.2351	0.0328	n.s.	r=0.1811
DMSL0SD	815.7 [450.2, 1540.2]	1153.7 [640.4, 1415.0]	Mann-Whitney U test	z=-0.5747	0.5655	0.0429	n.s.	r=0.0876
DMSL12SD	1150.2 (882.7)	NaN (NaN)	Two-sample t test	t(41)=-0.6400	0.5258	0.0416	n.s.	d=0.1958
DMSL4SD	827.6 [555.6, 1220.3]	1456.7 [1056.4, 1805.4]	Mann-Whitney U test	z=-2.4334	0.0150	0.0175	significant	r=0.3711
DMSLADSD	974.4 [705.2, 1599.4]	1285.3 [1075.1, 1812.9]	Mann-Whitney U test	z=-1.7486	0.0804	0.0253	n.s.	r=0.2667
DMSLSD	923.1 [697.6, 1586.0]	1192.8 [1054.0, 1852.7]	Mann-Whitney U test	z=-1.9198	0.0549	0.0237	n.s.	r=0.2928
DMSLSSD	691.7 (346.7)	872.6 (504.2)	Two-sample t test	t(41)=-1.3922	0.1714	0.0299	n.s.	d=0.4196
DMSMDL	2284.0 [1768.2, 3190.2]	3459.0 [2875.1, 4036.1]	Mann-Whitney U test	z=-3.1181	0.0018	0.0075	significant	r=0.4755
DMSMDL0	2150.5 [1658.2, 3217.0]	3078.0 [2151.0, 3735.0]	Mann-Whitney U test	z=-1.6263	0.1039	0.0269	n.s.	r=0.2480
DMSMDL12	2513.2 [1893.2, 3479.2]	3860.0 [3560.1, 5108.2]	Mann-Whitney U test	z=-3.2404	0.0012	0.0062	significant	r=0.4942
DMSMDL4	2243.0 [1669.0, 3540.5]	3619.0 [2397.8, 4507.4]	Mann-Whitney U test	z=-2.3600	0.0183	0.0179	n.s.	r=0.3599
DMSMDLAD	2287.8 [1860.0, 3309.5]	3586.0 [2903.8, 4138.8]	Mann-Whitney U test	z=-2.7513	0.0059	0.0123	significant	r=0.4196
DMSMDLS	2252.5 (699.9)	3238.9 (696.2)	Two-sample t test	t(41)=-4.6001	<0.0001	0.0019	significant	d=1.3866
DMSML	2820.4 (1147.2)	3677.5 (761.3)	Two-sample t test	t(41)=-2.8015	0.0077	0.0143	significant	d=0.8444
DMSML0	2824.0 (1197.6)	3322.6 (792.6)	Two-sample t test	t(41)=-1.5622	0.1259	0.0273	n.s.	d=0.4709
DMSML12	2846.1 [2083.7, 3787.2]	4322.0 [3581.9, 4818.4]	Mann-Whitney U test	z=-2.8736	0.0041	0.0107	significant	r=0.4382
DMSML4	2475.7 [1877.0, 3649.5]	3634.2 [3382.8, 5014.8]	Mann-Whitney U test	z=-2.8002	0.0051	0.0117	significant	r=0.4270
DMSMLAD	2487.0 [2026.1, 3418.2]	3956.7 [3107.8, 4373.3]	Mann-Whitney U test	z=-2.8736	0.0041	0.0110	significant	r=0.4382
DMSMLS	2403.7 (755.8)	3276.6 (681.9)	Two-sample t test	t(41)=-3.9246	0.0003	0.0049	significant	d=1.1830
DMSPC	90.00 [85.00, 95.00]	90.00 [85.00, 90.00]	Mann-Whitney U test	z=0.9118	0.3619	0.0377	n.s.	r=0.1390
DMSPC0	90.00 [80.00, 100.00]	100.00 [85.00, 100.00]	Mann-Whitney U test	z=-1.3617	0.1733	0.0302	n.s.	r=0.2077
DMSPC0Percentile	69.50 [26.00, 99.00]	99.00 [48.75, 99.00]	Mann-Whitney U test	z=-1.6378	0.1015	0.0263	n.s.	r=0.2498
DMSPC0ZScore	1.040 [-0.64, 2.33]	2.330 [0.23, 2.33]	Mann-Whitney U test	z=-1.6378	0.1015	0.0266	n.s.	r=0.2498
DMSPC12	80.00 [80.00, 100.00]	80.00 [60.00, 80.00]	Mann-Whitney U test	z=2.1596	0.0308	0.0198	n.s.	r=0.3293
DMSPC12Percentile	38.00 [37.00, 99.00]	37.00 [14.00, 38.00]	Mann-Whitney U test	z=2.2852	0.0223	0.0188	n.s.	r=0.3485
DMSPC12ZScore	-0.3100 [-0.33, 2.33]	-0.3300 [-1.08, -0.31]	Mann-Whitney U test	z=2.2852	0.0223	0.0192	n.s.	r=0.3485
DMSPC4	90.00 [80.00, 100.00]	100.00 [80.00, 100.00]	Mann-Whitney U test	z=-0.7551	0.4502	0.0399	n.s.	r=0.1152
DMSPC4Percentile	68.50 [33.00, 99.00]	99.00 [34.00, 99.00]	Mann-Whitney U test	z=-0.7565	0.4494	0.0393	n.s.	r=0.1154
DMSPC4ZScore	1.010 [-0.44, 2.33]	2.330 [-0.41, 2.33]	Mann-Whitney U test	z=-0.7565	0.4494	0.0396	n.s.	r=0.1154
DMSPCAD	87.00 [83.50, 93.00]	87.00 [80.00, 87.00]	Mann-Whitney U test	z=0.9724	0.3308	0.0364	n.s.	r=0.1483
DMSPCADPercentile	39.00 [35.00, 62.00]	48.00 [26.75, 61.75]	Mann-Whitney U test	z=-0.2577	0.7967	0.0471	n.s.	r=0.0393
DMSPCADZScore	-0.2800 [-0.39, 0.31]	-0.0500 [-0.63, 0.30]	Mann-Whitney U test	z=-0.2577	0.7967	0.0474	n.s.	r=0.0393
DMSPCS	100.0 [100.0, 100.0]	100.0 [100.0, 100.0]	Mann-Whitney U test	z=-0.3990	0.6899	0.0455	n.s.	r=0.0608
DMSPCSPercentile	99.00 [99.00, 99.00]	99.00 [99.00, 99.00]	Mann-Whitney U test	z=-0.5588	0.5763	0.0435	n.s.	r=0.0852
DMSPCSZScore	2.330 [2.33, 2.33]	2.330 [2.33, 2.33]	Mann-Whitney U test	z=-0.5588	0.5763	0.0438	n.s.	r=0.0852
DMSPEGC	0.1111 [0.06, 0.12]	0.1176 [0.11, 0.12]	Mann-Whitney U test	z=-1.2664	0.2054	0.0318	n.s.	r=0.1931
DMSPEGEPercentile	NaN [99.0, 99.0]	NaN [99.0, 99.0]	Mann-Whitney U test	z=-0.5782	0.5632	0.0422	n.s.	r=0.0882
DMSPEGEZScore	NaN [2.3, 2.3]	NaN [2.3, 2.3]	Mann-Whitney U test	z=-0.5782	0.5632	0.0425	n.s.	r=0.0882
DMSTC	18.00 [17.00, 19.00]	18.00 [17.00, 18.00]	Mann-Whitney U test	z=0.9118	0.3619	0.0380	n.s.	r=0.1390
DMSTC0	4.500 [4.00, 5.00]	5.000 [4.25, 5.00]	Mann-Whitney U test	z=-1.3617	0.1733	0.0305	n.s.	r=0.2077
DMSTC12	4.000 [4.00, 5.00]	4.000 [3.00, 4.00]	Mann-Whitney U test	z=2.1596	0.0308	0.0201	n.s.	r=0.3293
DMSTC4	4.500 [4.00, 5.00]	5.000 [4.00, 5.00]	Mann-Whitney U test	z=-0.7551	0.4502	0.0403	n.s.	r=0.1152
DMSTCAD	13.00 [12.50, 14.00]	13.00 [12.00, 13.00]	Mann-Whitney U test	z=0.9724	0.3308	0.0367	n.s.	r=0.1483
DMSTCS	5.000 [5.00, 5.00]	5.000 [5.00, 5.00]	Mann-Whitney U test	z=-0.3990	0.6899	0.0458	n.s.	r=0.0608
DMSTE	2.000 [1.00, 3.00]	2.000 [2.00, 3.00]	Mann-Whitney U test	z=-0.9118	0.3619	0.0383	n.s.	r=0.1390
DMSTEAD	2.000 [1.00, 2.50]	2.000 [2.00, 3.00]	Mann-Whitney U test	z=-0.9724	0.3308	0.0370	n.s.	r=0.1483
DMSTEC	0.0000 [0.00, 0.50]	0.0000 [0.00, 1.00]	Mann-Whitney U test	z=-0.6047	0.5454	0.0419	n.s.	r=0.0922
DMSTECAD	0.0000 [0.00, 0.50]	0.0000 [0.00, 1.00]	Mann-Whitney U test	z=-0.5740	0.5660	0.0432	n.s.	r=0.0875
DMSTED	0.0000 [0.00, 0.00]	0.0000 [0.00, 0.00]	Mann-Whitney U test	z=NaN	NaN	0.0481	n.s.	r=NaN
DMSTEDAD	0.0000 [0.00, 0.00]	0.0000 [0.00, 0.00]	Mann-Whitney U test	z=NaN	NaN	0.0484	n.s.	r=NaN
DMSTEP	1.000 [1.00, 2.50]	2.000 [1.00, 2.00]	Mann-Whitney U test	z=-0.3661	0.7143	0.0464	n.s.	r=0.0558
DMSTEPAD	1.375 (1.096)	1.632 (1.342)	Two-sample t test	t(41)=-0.6904	0.4938	0.0412	n.s.	d=0.2081
MOTML	801.9 [595.5, 878.0]	844.9 [723.6, 890.0]	Mann-Whitney U test	z=-1.2840	0.1991	0.0315	n.s.	r=0.1958
MOTSDL	95.53 [69.24, 163.75]	NaN [99.49, 179.92]	Mann-Whitney U test	z=-1.3089	0.1906	0.0312	n.s.	r=0.1996
MOTTC	10.00 [10.00, 10.00]	10.00 [10.00, 10.00]	Mann-Whitney U test	z=1.0771	0.2814	0.0344	n.s.	r=0.1643
MOTTE	0.0000 [0.00, 0.00]	0.0000 [0.00, 0.00]	Mann-Whitney U test	z=-1.0771	0.2814	0.0347	n.s.	r=0.1643
PALFAMS28	16.54 (2.60)	11.95 (3.15)	Two-sample t test	t(41)=5.2348	<0.0001	0.0006	significant	d=1.5779
PALFAMS28Percentile	66.50 (23.85)	44.05 (23.40)	Two-sample t test	t(41)=3.0904	0.0036	0.0091	significant	d=0.9315
PALFAMS28ZScore	0.6242 (0.9472)	-0.1684 (0.6733)	Two-sample t test	t(41)=3.0799	0.0037	0.0104	significant	d=0.9283
PALMETS28	1.000 [0.00, 1.50]	2.000 [2.00, 3.00]	Mann-Whitney U test	z=-3.9905	<0.0001	0.0026	significant	r=0.6085
PALNPR28	12.00 [12.00, 12.00]	12.00 [12.00, 12.00]	Mann-Whitney U test	z=0.7265	0.4675	0.0406	n.s.	r=0.1108
PALTA12	3.000 [2.00, 3.00]	4.000 [3.00, 4.00]	Mann-Whitney U test	z=-1.8537	0.0638	0.0247	n.s.	r=0.2827
PALTA2	1.000 [1.00, 1.00]	1.000 [1.00, 1.00]	Mann-Whitney U test	z=-1.0771	0.2814	0.0351	n.s.	r=0.1643
PALTA28	6.000 [5.00, 7.00]	8.000 [7.00, 9.00]	Mann-Whitney U test	z=-3.6208	0.0003	0.0045	significant	r=0.5522
PALTA4	1.000 [1.00, 1.00]	1.000 [1.00, 2.00]	Mann-Whitney U test	z=-2.7251	0.0064	0.0133	significant	r=0.4156
PALTA6	1.000 [1.00, 2.00]	2.000 [2.00, 3.00]	Mann-Whitney U test	z=-4.0092	<0.0001	0.0023	significant	r=0.6114
PALTA8	2.000 [2.00, 3.50]	3.000 [2.00, 4.00]	Mann-Whitney U test	z=-1.2418	0.2143	0.0321	n.s.	r=0.1894
PALTE12	4.000 [2.00, 8.50]	10.000 [6.00, 12.00]	Mann-Whitney U test	z=-1.9039	0.0569	0.0240	n.s.	r=0.2903
PALTE2	0.0000 [0.00, 0.00]	0.0000 [0.00, 0.00]	Mann-Whitney U test	z=-1.0771	0.2814	0.0354	n.s.	r=0.1643
PALTE28	5.000 (4.273)	13.158 (7.798)	Two-sample t test	t(41)=-4.3710	<0.0001	0.0029	significant	d=1.3175
PALTE4	0.0000 [0.00, 0.00]	0.0000 [0.00, 2.00]	Mann-Whitney U test	z=-2.7040	0.0069	0.0136	significant	r=0.4124
PALTE6	0.0000 [0.00, 1.50]	3.0000 [2.00, 5.75]	Mann-Whitney U test	z=-4.1576	<0.0001	0.0013	significant	r=0.6340
PALTE8	4.042 (3.850)	8.158 (6.094)	Two-sample t test	t(41)=-2.7014	0.0100	0.0159	significant	d=0.8143
PALTEA12	5.500 [3.00, 13.00]	12.000 [9.25, 33.00]	Mann-Whitney U test	z=-2.8620	0.0042	0.0114	significant	r=0.4364
PALTEA2	0.0000 [0.00, 0.00]	0.0000 [0.00, 0.00]	Mann-Whitney U test	z=-1.0771	0.2814	0.0357	n.s.	r=0.1643
PALTEA28	5.000 (4.273)	13.158 (7.798)	Two-sample t test	t(41)=-4.3710	<0.0001	0.0032	significant	d=1.3175
PALTEA28Percentile	66.12 (22.42)	56.63 (21.46)	Two-sample t test	t(41)=1.4053	0.1675	0.0295	n.s.	d=0.4236
PALTEA28ZScore	0.4550 [0.07, 0.86]	0.3100 [-0.19, 0.68]	Mann-Whitney U test	z=1.3222	0.1861	0.0308	n.s.	r=0.2016
PALTEA4	0.0000 [0.00, 0.00]	0.0000 [0.00, 2.00]	Mann-Whitney U test	z=-2.7040	0.0069	0.0140	significant	r=0.4124
PALTEA6	0.0000 [0.00, 1.50]	3.0000 [2.00, 5.75]	Mann-Whitney U test	z=-4.1576	<0.0001	0.0016	significant	r=0.6340
PALTEA8	4.042 (3.850)	8.158 (6.094)	Two-sample t test	t(41)=-2.7014	0.0100	0.0162	significant	d=0.8143
PRMCLSDD	451.6 [373.5, 746.3]	550.7 [433.8, 830.9]	Mann-Whitney U test	z=-1.0883	0.2765	0.0341	n.s.	r=0.1660
PRMCLSDI	522.2 (311.9)	570.4 (285.5)	Two-sample t test	t(41)=-0.5218	0.6047	0.0451	n.s.	d=0.1573
PRMMCLD	1667.1 (438.9)	2082.1 (348.7)	Two-sample t test	t(41)=-3.3634	0.0017	0.0068	significant	d=1.0138
PRMMCLI	1516.4 (400.7)	1900.7 (360.2)	Two-sample t test	t(41)=-3.2640	0.0022	0.0078	significant	d=0.9838
PRMMDCLD	1531.0 (354.9)	1927.8 (296.9)	Two-sample t test	t(41)=-3.9076	0.0003	0.0052	significant	d=1.1778
PRMMDCLI	1280.2 [1134.5, 1543.0]	1744.0 [1554.0, 1856.6]	Mann-Whitney U test	z=-3.8765	0.0001	0.0036	significant	r=0.5912
PRMPCD	94.44 [83.33, 100.00]	88.89 [83.33, 94.44]	Mann-Whitney U test	z=1.4002	0.1615	0.0292	n.s.	r=0.2135
PRMPCDPercentile	77.00 [57.50, 99.00]	67.00 [56.00, 79.00]	Mann-Whitney U test	z=1.4619	0.1438	0.0279	n.s.	r=0.2229
PRMPCDZScore	0.7400 [0.19, 2.33]	0.4400 [0.15, 0.81]	Mann-Whitney U test	z=1.4619	0.1438	0.0282	n.s.	r=0.2229
PRMPCI	94.44 [86.11, 100.00]	88.89 [83.33, 94.44]	Mann-Whitney U test	z=2.0396	0.0414	0.0214	n.s.	r=0.3110
PRMPCIPercentile	61.00 [35.00, 99.00]	44.00 [33.00, 56.00]	Mann-Whitney U test	z=2.1172	0.0342	0.0205	n.s.	r=0.3229
PRMPCIZScore	0.2800 [-0.40, 2.33]	-0.1500 [-0.44, 0.15]	Mann-Whitney U test	z=2.1172	0.0342	0.0208	n.s.	r=0.3229
RTIFES	0.0000 [0.00, 1.00]	0.0000 [0.00, 0.00]	Mann-Whitney U test	z=1.8482	0.0646	0.0250	n.s.	r=0.2818
RTIFESI	0.0000 [0.00, 1.00]	0.0000 [0.00, 0.00]	Mann-Whitney U test	z=2.7387	0.0062	0.0127	significant	r=0.4176
RTIFESNR	0.0000 [0.00, 0.00]	0.0000 [0.00, 0.00]	Mann-Whitney U test	z=NaN	NaN	0.0487	n.s.	r=NaN
RTIFESPR	0.0000 [0.00, 0.00]	0.0000 [0.00, 0.00]	Mann-Whitney U test	z=-1.0771	0.2814	0.0360	n.s.	r=0.1643
RTIFMDMT	204.5 [178.5, 233.5]	246.0 [198.8, 290.6]	Mann-Whitney U test	z=-2.1157	0.0344	0.0211	n.s.	r=0.3226
RTIFMDRT	334.4 (40.1)	383.8 (38.1)	Two-sample t test	t(41)=-4.1012	0.0002	0.0042	significant	d=1.2362
RTIFMMT	216.3 [181.9, 235.6]	245.9 [202.4, 294.9]	Mann-Whitney U test	z=-2.0176	0.0436	0.0221	n.s.	r=0.3077
RTIFMRT	341.5 (39.8)	391.4 (38.6)	Two-sample t test	t(41)=-4.1390	0.0002	0.0039	significant	d=1.2476
RTIFMTSD	31.01 [24.35, 40.48]	31.22 [25.46, 39.90]	Mann-Whitney U test	z=-0.2323	0.8163	0.0477	n.s.	r=0.0354
RTIFRTSD	36.54 (9.74)	46.90 (13.41)	Two-sample t test	t(41)=-2.9333	0.0055	0.0120	significant	d=0.8842
RTISES	0.0000 [0.00, 1.00]	0.0000 [0.00, 3.00]	Mann-Whitney U test	z=-0.5501	0.5822	0.0442	n.s.	r=0.0839
RTISESI	0.0000 [0.00, 0.00]	0.0000 [0.00, 1.00]	Mann-Whitney U test	z=-0.7684	0.4423	0.0390	n.s.	r=0.1172
RTISESNR	0.0000 [0.00, 0.00]	0.0000 [0.00, 0.00]	Mann-Whitney U test	z=NaN	NaN	0.0490	n.s.	r=NaN
RTISESPR	0.0000 [0.00, 1.00]	0.0000 [0.00, 0.75]	Mann-Whitney U test	z=0.2722	0.7855	0.0468	n.s.	r=0.0415
RTISMDMT	185.5 [170.5, 221.0]	215.0 [184.8, 239.5]	Mann-Whitney U test	z=-1.6882	0.0914	0.0260	n.s.	r=0.2575
RTISMDRT	295.8 (35.0)	318.6 (37.2)	Two-sample t test	t(41)=-2.0652	0.0453	0.0224	n.s.	d=0.6225
RTISMMT	192.1 [176.6, 227.8]	219.6 [188.0, 243.0]	Mann-Whitney U test	z=-1.4551	0.1456	0.0286	n.s.	r=0.2219
RTISMRT	305.3 (38.6)	329.3 (38.8)	Two-sample t test	t(41)=-2.0184	0.0501	0.0227	n.s.	d=0.6084
RTISMTSD	28.54 [21.61, 40.52]	27.82 [24.40, 47.74]	Mann-Whitney U test	z=-0.3791	0.7046	0.0461	n.s.	r=0.0578
RTISRTSD	33.83 [26.00, 50.54]	43.91 [33.10, 64.23]	Mann-Whitney U test	z=-1.4796	0.1390	0.0276	n.s.	r=0.2256
RVPA	0.9398 [0.91, 0.97]	0.8971 [0.88, 0.93]	Mann-Whitney U test	z=3.0451	0.0023	0.0081	significant	r=0.4644
RVPAPercentile	59.96 (26.12)	36.26 (18.56)	Two-sample t test	t(41)=3.3394	0.0018	0.0071	significant	d=1.0066
RVPAZScore	0.3454 (0.9063)	-0.4242 (0.6448)	Two-sample t test	t(41)=3.1248	0.0033	0.0088	significant	d=0.9419
RVPLSD	143.3 (75.4)	164.3 (68.0)	Two-sample t test	t(41)=-0.9468	0.3493	0.0373	n.s.	d=0.2854
RVPMDL	411.5 [395.0, 431.5]	528.0 [478.0, 605.4]	Mann-Whitney U test	z=-4.8793	<0.0001	0.0003	significant	r=0.7441
RVPML	466.6 [406.3, 497.8]	568.0 [507.0, 630.3]	Mann-Whitney U test	z=-4.2675	<0.0001	0.0010	significant	r=0.6508
RVPPFA	0.0019 [0.00, 0.01]	0.0020 [0.00, 0.01]	Mann-Whitney U test	z=-1.0944	0.2738	0.0338	n.s.	r=0.1669
RVPPFAPercentile	65.50 [57.00, 99.00]	67.00 [45.50, 99.00]	Mann-Whitney U test	z=0.5217	0.6019	0.0445	n.s.	r=0.0796
RVPPFAZScore	0.4000 [0.17, 2.33]	0.4400 [-0.12, 2.33]	Mann-Whitney U test	z=0.5217	0.6019	0.0448	n.s.	r=0.0796
RVPPH	0.7431 (0.1911)	0.6140 (0.1197)	Two-sample t test	t(41)=2.5671	0.0140	0.0166	significant	d=0.7738
RVPTFA	1.000 [0.00, 3.00]	1.000 [0.00, 6.75]	Mann-Whitney U test	z=-0.7047	0.4810	0.0409	n.s.	r=0.1075
RVPTH	40.12 (10.32)	33.16 (6.47)	Two-sample t test	t(41)=2.5669	0.0140	0.0169	significant	d=0.7737
RVPTM	13.88 (10.32)	20.84 (6.47)	Two-sample t test	t(41)=-2.5669	0.0140	0.0172	significant	d=0.7737
SWMBE12	14.00 [9.50, 31.50]	35.00 [24.00, 41.75]	Mann-Whitney U test	z=-3.3168	0.0009	0.0055	significant	r=0.5058
SWMBE4	0.0000 [0.00, 0.00]	2.0000 [0.00, 2.00]	Mann-Whitney U test	z=-2.9099	0.0036	0.0094	significant	r=0.4438
SWMBE468	5.000 [0.00, 11.00]	19.000 [5.00, 23.00]	Mann-Whitney U test	z=-2.9072	0.0036	0.0101	significant	r=0.4433
SWMBE468Percentile	50.50 [21.00, 99.00]	16.00 [14.25, 49.75]	Mann-Whitney U test	z=1.9206	0.0548	0.0231	n.s.	r=0.2929
SWMBE468ZScore	0.0150 [-0.80, 2.33]	-0.9900 [-1.07, -0.01]	Mann-Whitney U test	z=1.9206	0.0548	0.0234	n.s.	r=0.2929
SWMBE6	0.0000 [0.00, 3.00]	6.0000 [1.25, 7.00]	Mann-Whitney U test	z=-2.6486	0.0081	0.0146	significant	r=0.4039
SWMBE8	1.500 [0.00, 7.50]	11.000 [0.25, 14.75]	Mann-Whitney U test	z=-2.2637	0.0236	0.0195	n.s.	r=0.3452
SWMDE12	0.0000 [0.00, 2.00]	2.0000 [0.00, 4.00]	Mann-Whitney U test	z=-1.8772	0.0605	0.0244	n.s.	r=0.2863
SWMDE4	0.0000 [0.00, 0.00]	0.0000 [0.00, 0.00]	Mann-Whitney U test	z=NaN	NaN	0.0494	n.s.	r=NaN
SWMDE468	0.0000 [0.00, 0.00]	0.0000 [0.00, 0.75]	Mann-Whitney U test	z=-1.2259	0.2202	0.0325	n.s.	r=0.1869
SWMDE6	0.0000 [0.00, 0.00]	0.0000 [0.00, 0.00]	Mann-Whitney U test	z=-0.7689	0.4419	0.0386	n.s.	r=0.1173
SWMDE8	0.0000 [0.00, 0.00]	0.0000 [0.00, 0.00]	Mann-Whitney U test	z=-1.7140	0.0865	0.0256	n.s.	r=0.2614
SWMPR	6.000 [6.00, 6.00]	6.000 [6.00, 6.00]	Mann-Whitney U test	z=NaN	NaN	0.0497	n.s.	r=NaN
SWMS	6.708 (2.805)	8.947 (2.483)	Two-sample t test	t(41)=-2.7326	0.0092	0.0153	significant	d=0.8237
SWMSPercentile	40.00 [22.00, 69.00]	23.00 [19.00, 55.75]	Mann-Whitney U test	z=1.1753	0.2399	0.0331	n.s.	r=0.1792
SWMSZScore	0.0692 (1.2136)	-0.4021 (0.8093)	Two-sample t test	t(41)=1.4542	0.1535	0.0289	n.s.	d=0.4383
SWMS6	3.000 [2.00, 4.00]	4.000 [3.25, 5.00]	Mann-Whitney U test	z=-3.0424	0.0023	0.0084	significant	r=0.4640
SWMSX	11.38 (5.13)	15.53 (4.06)	Two-sample t test	t(41)=-2.8816	0.0063	0.0130	significant	d=0.8686
SWMTE12	14.00 [10.00, 32.00]	35.00 [24.50, 42.75]	Mann-Whitney U test	z=-3.1817	0.0015	0.0065	significant	r=0.4852
SWMTE4	0.0000 [0.00, 0.00]	2.0000 [0.00, 2.00]	Mann-Whitney U test	z=-2.9099	0.0036	0.0097	significant	r=0.4438
SWMTE468	6.375 (6.479)	15.789 (10.809)	Two-sample t test	t(41)=-3.5437	0.0010	0.0058	significant	d=1.0681
SWMTE6	0.0000 [0.00, 3.00]	6.0000 [1.25, 7.75]	Mann-Whitney U test	z=-2.5856	0.0097	0.0156	significant	r=0.3943
SWMTE8	1.500 [0.00, 7.50]	11.000 [0.25, 15.00]	Mann-Whitney U test	z=-2.3389	0.0193	0.0182	n.s.	r=0.3567
SWMWE12	0.0000 [0.00, 3.00]	3.0000 [0.25, 5.75]	Mann-Whitney U test	z=-2.0366	0.0417	0.0218	n.s.	r=0.3106
SWMWE4	0.0000 [0.00, 0.00]	0.0000 [0.00, 0.00]	Mann-Whitney U test	z=NaN	NaN	0.0500	n.s.	r=NaN
SWMWE468	0.0000 [0.00, 0.00]	0.0000 [0.00, 1.75]	Mann-Whitney U test	z=-2.3079	0.0210	0.0185	n.s.	r=0.3520
SWMWE6	0.0000 [0.00, 0.00]	0.0000 [0.00, 0.00]	Mann-Whitney U test	z=-1.1167	0.2641	0.0334	n.s.	r=0.1703
SWMWE8	0.0000 [0.00, 0.00]	0.0000 [0.00, 1.00]	Mann-Whitney U test	z=-2.6327	0.0085	0.0149	significant	r=0.4015
