# Supplementary material for: Global scale-free brain activity as a potential neural signature of visual information processing in aging
Source: Front Aging Neurosci. 2026 Apr 1;18:1770204. doi: 10.3389/fnagi.2026.1770204 (PMC13080313; doi:10.3389/fnagi.2026.1770204)
Supplement: Supplementary file 4 [file Data_Sheet_4.xlsx]

## Sheet: Sheet1
cantab	eeg	ch	r	p	h	ctype
DMSPCAD	Young - EC	AF3	0.145043	0.4989	0	Pearson
DMSPCAD	Young - EC	F7	0.0669565	0.755543	0	Spearman
DMSPCAD	Young - EC	F3	-0.114737	0.593441	0	Pearson
DMSPCAD	Young - EC	FC5	-0.180562	0.39849	0	Pearson
DMSPCAD	Young - EC	T7	0.0141296	0.947753	0	Pearson
DMSPCAD	Young - EC	P7	0.0198029	0.926822	0	Pearson
DMSPCAD	Young - EC	O1	-0.148017	0.490043	0	Pearson
DMSPCAD	Young - EC	O2	0.070481	0.743472	0	Pearson
DMSPCAD	Young - EC	P8	0.26	0.218947	0	Spearman
DMSPCAD	Young - EC	T8	0.0838389	0.696917	0	Pearson
DMSPCAD	Young - EC	FC6	-0.274835	0.193692	0	Pearson
DMSPCAD	Young - EC	F4	0.189703	0.374628	0	Pearson
DMSPCAD	Young - EC	F8	-0.0547304	0.799496	0	Pearson
DMSPCAD	Young - EC	AF4	0.145701	0.496934	0	Pearson
DMSPEGC	Young - EC	AF3	-0.203897	0.339247	0	Pearson
DMSPEGC	Young - EC	F7	-0.0330435	0.878774	0	Spearman
DMSPEGC	Young - EC	F3	0.192846	0.366617	0	Pearson
DMSPEGC	Young - EC	FC5	0.203953	0.339112	0	Pearson
DMSPEGC	Young - EC	T7	-0.0751754	0.727001	0	Pearson
DMSPEGC	Young - EC	P7	0.0953152	0.657743	0	Pearson
DMSPEGC	Young - EC	O1	0.13566	0.527353	0	Pearson
DMSPEGC	Young - EC	O2	0.0114038	0.957823	0	Pearson
DMSPEGC	Young - EC	P8	-0.188696	0.375514	0	Spearman
DMSPEGC	Young - EC	T8	-0.281585	0.182532	0	Pearson
DMSPEGC	Young - EC	FC6	0.13488	0.529753	0	Pearson
DMSPEGC	Young - EC	F4	-0.10909	0.611862	0	Pearson
DMSPEGC	Young - EC	F8	-0.0827576	0.700649	0	Pearson
DMSPEGC	Young - EC	AF4	-0.0487929	0.820883	0	Pearson
PALFAMS28	Young - EC	AF3	0.291527	0.166916	0	Pearson
PALFAMS28	Young - EC	F7	0.0517504	0.810214	0	Spearman
PALFAMS28	Young - EC	F3	-0.105583	0.623418	0	Pearson
PALFAMS28	Young - EC	FC5	-0.212242	0.319412	0	Pearson
PALFAMS28	Young - EC	T7	-0.0820108	0.70323	0	Pearson
PALFAMS28	Young - EC	P7	0.124918	0.560846	0	Pearson
PALFAMS28	Young - EC	O1	-0.222226	0.296632	0	Pearson
PALFAMS28	Young - EC	O2	0.185827	0.384644	0	Pearson
PALFAMS28	Young - EC	P8	0.510981	0.0107189	1	Spearman
PALFAMS28	Young - EC	T8	-0.0156319	0.942207	0	Pearson
PALFAMS28	Young - EC	FC6	-0.294362	0.162639	0	Pearson
PALFAMS28	Young - EC	F4	-0.122818	0.567503	0	Pearson
PALFAMS28	Young - EC	F8	-0.169765	0.427745	0	Pearson
PALFAMS28	Young - EC	AF4	0.278632	0.187358	0	Pearson
PALTEA28	Young - EC	AF3	-0.371021	0.0742736	0	Pearson
PALTEA28	Young - EC	F7	-0.188696	0.375514	0	Spearman
PALTEA28	Young - EC	F3	-0.0246941	0.908814	0	Pearson
PALTEA28	Young - EC	FC5	0.149792	0.484795	0	Pearson
PALTEA28	Young - EC	T7	0.0391439	0.855899	0	Pearson
PALTEA28	Young - EC	P7	-0.237514	0.263761	0	Pearson
PALTEA28	Young - EC	O1	0.0498506	0.817064	0	Pearson
PALTEA28	Young - EC	O2	-0.281932	0.181971	0	Pearson
PALTEA28	Young - EC	P8	-0.570435	0.0042025	1	Spearman
PALTEA28	Young - EC	T8	0.0164819	0.93907	0	Pearson
PALTEA28	Young - EC	FC6	0.185598	0.385241	0	Pearson
PALTEA28	Young - EC	F4	0.0269677	0.900457	0	Pearson
PALTEA28	Young - EC	F8	0.0203188	0.924921	0	Pearson
PALTEA28	Young - EC	AF4	-0.412973	0.0448894	1	Pearson
PRMPCD	Young - EC	AF3	0.153512	0.473889	0	Spearman
PRMPCD	Young - EC	F7	-0.0295716	0.890899	0	Spearman
PRMPCD	Young - EC	F3	-0.110024	0.608799	0	Spearman
PRMPCD	Young - EC	FC5	-0.223527	0.293739	0	Spearman
PRMPCD	Young - EC	T7	-0.17743	0.406859	0	Spearman
PRMPCD	Young - EC	P7	-0.0621874	0.772833	0	Spearman
PRMPCD	Young - EC	O1	-0.183083	0.391825	0	Spearman
PRMPCD	Young - EC	O2	0.0834964	0.698098	0	Spearman
PRMPCD	Young - EC	P8	0.198739	0.351866	0	Spearman
PRMPCD	Young - EC	T8	-0.0056534	0.979084	0	Spearman
PRMPCD	Young - EC	FC6	-0.243096	0.252366	0	Spearman
PRMPCD	Young - EC	F4	-0.127854	0.551597	0	Spearman
PRMPCD	Young - EC	F8	-0.318765	0.128969	0	Spearman
PRMPCD	Young - EC	AF4	0.165253	0.440302	0	Spearman
PRMPCI	Young - EC	AF3	0.252316	0.234255	0	Pearson
PRMPCI	Young - EC	F7	0.060013	0.780584	0	Spearman
PRMPCI	Young - EC	F3	0.179588	0.401082	0	Pearson
PRMPCI	Young - EC	FC5	0.331496	0.113554	0	Pearson
PRMPCI	Young - EC	T7	0.305491	0.146594	0	Pearson
PRMPCI	Young - EC	P7	0.255319	0.228547	0	Pearson
PRMPCI	Young - EC	O1	0.0826307	0.701087	0	Pearson
PRMPCI	Young - EC	O2	0.330146	0.115121	0	Pearson
PRMPCI	Young - EC	P8	0.508371	0.0111958	1	Spearman
PRMPCI	Young - EC	T8	-0.0518002	0.810034	0	Pearson
PRMPCI	Young - EC	FC6	-0.123482	0.565395	0	Pearson
PRMPCI	Young - EC	F4	0.196766	0.356766	0	Pearson
PRMPCI	Young - EC	F8	-0.00375542	0.986105	0	Pearson
PRMPCI	Young - EC	AF4	0.297278	0.158321	0	Pearson
RTIFES	Young - EC	AF3	-0.183518	0.390682	0	Spearman
RTIFES	Young - EC	F7	0.0839313	0.696598	0	Spearman
RTIFES	Young - EC	F3	0.0256578	0.905271	0	Spearman
RTIFES	Young - EC	FC5	0.269624	0.20262	0	Spearman
RTIFES	Young - EC	T7	0.0556643	0.796144	0	Spearman
RTIFES	Young - EC	P7	0.156556	0.465058	0	Spearman
RTIFES	Young - EC	O1	0.129159	0.54751	0	Spearman
RTIFES	Young - EC	O2	-0.0400087	0.852749	0	Spearman
RTIFES	Young - EC	P8	-0.138726	0.517974	0	Spearman
RTIFES	Young - EC	T8	-0.046097	0.830636	0	Spearman
RTIFES	Young - EC	FC6	-0.132203	0.538029	0	Spearman
RTIFES	Young - EC	F4	-0.137421	0.521956	0	Spearman
RTIFES	Young - EC	F8	0.0630572	0.769739	0	Spearman
RTIFES	Young - EC	AF4	0.0308763	0.886116	0	Spearman
RTIFMMT	Young - EC	AF3	0.0945809	0.660225	0	Pearson
RTIFMMT	Young - EC	F7	-0.237391	0.262791	0	Spearman
RTIFMMT	Young - EC	F3	-0.0672594	0.754838	0	Pearson
RTIFMMT	Young - EC	FC5	-0.133746	0.53325	0	Pearson
RTIFMMT	Young - EC	T7	-0.285768	0.175844	0	Pearson
RTIFMMT	Young - EC	P7	0.00369424	0.986331	0	Pearson
RTIFMMT	Young - EC	O1	-0.0875659	0.684107	0	Pearson
RTIFMMT	Young - EC	O2	0.0136311	0.949594	0	Pearson
RTIFMMT	Young - EC	P8	0.182609	0.391348	0	Spearman
RTIFMMT	Young - EC	T8	-0.0531427	0.805202	0	Pearson
RTIFMMT	Young - EC	FC6	-0.192447	0.367628	0	Pearson
RTIFMMT	Young - EC	F4	0.373232	0.0724303	0	Pearson
RTIFMMT	Young - EC	F8	0.0153853	0.943117	0	Pearson
RTIFMMT	Young - EC	AF4	0.212306	0.319263	0	Pearson
RTIFMRT	Young - EC	AF3	0.188754	0.377067	0	Pearson
RTIFMRT	Young - EC	F7	-0.278261	0.187388	0	Spearman
RTIFMRT	Young - EC	F3	0.183793	0.38996	0	Pearson
RTIFMRT	Young - EC	FC5	-0.178317	0.404479	0	Pearson
RTIFMRT	Young - EC	T7	-0.168501	0.431243	0	Pearson
RTIFMRT	Young - EC	P7	0.179581	0.4011	0	Pearson
RTIFMRT	Young - EC	O1	-0.00265282	0.990184	0	Pearson
RTIFMRT	Young - EC	O2	0.188986	0.376468	0	Pearson
RTIFMRT	Young - EC	P8	0.258261	0.222131	0	Spearman
RTIFMRT	Young - EC	T8	-0.277849	0.188653	0	Pearson
RTIFMRT	Young - EC	FC6	-0.119377	0.578487	0	Pearson
RTIFMRT	Young - EC	F4	0.0979445	0.648886	0	Pearson
RTIFMRT	Young - EC	F8	-0.15109	0.480976	0	Pearson
RTIFMRT	Young - EC	AF4	0.00581186	0.978498	0	Pearson
RVPA	Young - EC	AF3	-0.0192682	0.928793	0	Pearson
RVPA	Young - EC	F7	0.312174	0.137502	0	Spearman
RVPA	Young - EC	F3	-0.08427	0.695431	0	Pearson
RVPA	Young - EC	FC5	0.210327	0.323901	0	Pearson
RVPA	Young - EC	T7	0.0351118	0.870614	0	Pearson
RVPA	Young - EC	P7	0.0715146	0.739835	0	Pearson
RVPA	Young - EC	O1	0.144337	0.501015	0	Pearson
RVPA	Young - EC	O2	-0.0954752	0.657203	0	Pearson
RVPA	Young - EC	P8	-0.00695652	0.975669	0	Spearman
RVPA	Young - EC	T8	0.344288	0.0994693	0	Pearson
RVPA	Young - EC	FC6	0.144221	0.501362	0	Pearson
RVPA	Young - EC	F4	0.133861	0.532897	0	Pearson
RVPA	Young - EC	F8	0.434274	0.0339695	1	Pearson
RVPA	Young - EC	AF4	-0.0902834	0.674819	0	Pearson
RVPML	Young - EC	AF3	-0.130825	0.542312	0	Pearson
RVPML	Young - EC	F7	-0.58087	0.00344879	1	Spearman
RVPML	Young - EC	F3	-0.126149	0.556959	0	Pearson
RVPML	Young - EC	FC5	-0.27665	0.190646	0	Pearson
RVPML	Young - EC	T7	-0.131451	0.540362	0	Pearson
RVPML	Young - EC	P7	-0.177594	0.406419	0	Pearson
RVPML	Young - EC	O1	-0.0409379	0.849367	0	Pearson
RVPML	Young - EC	O2	-0.0409483	0.849329	0	Pearson
RVPML	Young - EC	P8	0.0191304	0.930325	0	Spearman
RVPML	Young - EC	T8	-0.109798	0.60954	0	Pearson
RVPML	Young - EC	FC6	-0.207609	0.330335	0	Pearson
RVPML	Young - EC	F4	0.0811498	0.70621	0	Pearson
RVPML	Young - EC	F8	-0.391632	0.0584146	0	Pearson
RVPML	Young - EC	AF4	0.0166804	0.938337	0	Pearson
RVPPFA	Young - EC	AF3	0.313043	0.136365	0	Spearman
RVPPFA	Young - EC	F7	0.348696	0.0954534	0	Spearman
RVPPFA	Young - EC	F3	0.211304	0.32007	0	Spearman
RVPPFA	Young - EC	FC5	0.404348	0.0510701	0	Spearman
RVPPFA	Young - EC	T7	0.374783	0.0719798	0	Spearman
RVPPFA	Young - EC	P7	0.34087	0.103517	0	Spearman
RVPPFA	Young - EC	O1	0.53913	0.00734878	1	Spearman
RVPPFA	Young - EC	O2	0.42087	0.0416782	1	Spearman
RVPPFA	Young - EC	P8	-0.0765217	0.721694	0	Spearman
RVPPFA	Young - EC	T8	0.383478	0.0652411	0	Spearman
RVPPFA	Young - EC	FC6	0.425217	0.0394516	1	Spearman
RVPPFA	Young - EC	F4	0.103478	0.629225	0	Spearman
RVPPFA	Young - EC	F8	0.242609	0.252198	0	Spearman
RVPPFA	Young - EC	AF4	0.387826	0.0620617	0	Spearman
SWMBE468	Young - EC	AF3	-0.16087	0.450948	0	Spearman
SWMBE468	Young - EC	F7	-0.265217	0.209584	0	Spearman
SWMBE468	Young - EC	F3	-0.124348	0.561166	0	Spearman
SWMBE468	Young - EC	FC5	-0.216522	0.308038	0	Spearman
SWMBE468	Young - EC	T7	-0.282609	0.180369	0	Spearman
SWMBE468	Young - EC	P7	-0.307826	0.143288	0	Spearman
SWMBE468	Young - EC	O1	-0.273913	0.194595	0	Spearman
SWMBE468	Young - EC	O2	-0.086087	0.688355	0	Spearman
SWMBE468	Young - EC	P8	-0.0547826	0.799268	0	Spearman
SWMBE468	Young - EC	T8	-0.329565	0.116056	0	Spearman
SWMBE468	Young - EC	FC6	-0.253913	0.230227	0	Spearman
SWMBE468	Young - EC	F4	-0.203478	0.338657	0	Spearman
SWMBE468	Young - EC	F8	-0.221739	0.296294	0	Spearman
SWMBE468	Young - EC	AF4	-0.37913	0.0685462	0	Spearman
SWMS	Young - EC	AF3	-0.0777781	0.71792	0	Pearson
SWMS	Young - EC	F7	-0.384348	0.0645953	0	Spearman
SWMS	Young - EC	F3	-0.0565624	0.792924	0	Pearson
SWMS	Young - EC	FC5	0.0194542	0.928108	0	Pearson
SWMS	Young - EC	T7	-0.113176	0.598508	0	Pearson
SWMS	Young - EC	P7	-0.15216	0.477838	0	Pearson
SWMS	Young - EC	O1	-0.170887	0.424651	0	Pearson
SWMS	Young - EC	O2	-0.111039	0.605479	0	Pearson
SWMS	Young - EC	P8	-0.118261	0.580664	0	Spearman
SWMS	Young - EC	T8	-0.361645	0.0824864	0	Pearson
SWMS	Young - EC	FC6	-0.157433	0.46253	0	Pearson
SWMS	Young - EC	F4	0.0190638	0.929547	0	Pearson
SWMS	Young - EC	F8	-0.169071	0.429661	0	Pearson
SWMS	Young - EC	AF4	-0.0288533	0.893534	0	Pearson
SWMTE468	Young - EC	AF3	-0.15913	0.455917	0	Spearman
SWMTE468	Young - EC	F7	-0.283478	0.178988	0	Spearman
SWMTE468	Young - EC	F3	-0.13913	0.515109	0	Spearman
SWMTE468	Young - EC	FC5	-0.241739	0.253943	0	Spearman
SWMTE468	Young - EC	T7	-0.284348	0.177614	0	Spearman
SWMTE468	Young - EC	P7	-0.315652	0.132997	0	Spearman
SWMTE468	Young - EC	O1	-0.276522	0.190248	0	Spearman
SWMTE468	Young - EC	O2	-0.0895652	0.676369	0	Spearman
SWMTE468	Young - EC	P8	-0.0547826	0.799268	0	Spearman
SWMTE468	Young - EC	T8	-0.342609	0.101683	0	Spearman
SWMTE468	Young - EC	FC6	-0.27913	0.185969	0	Spearman
SWMTE468	Young - EC	F4	-0.218261	0.304092	0	Spearman
SWMTE468	Young - EC	F8	-0.229565	0.279218	0	Spearman
SWMTE468	Young - EC	AF4	-0.377391	0.069904	0	Spearman
DMSPCAD	Elderly - EC	AF3	-0.0929825	0.704753	0	Spearman
DMSPCAD	Elderly - EC	F7	-0.407018	0.0849016	0	Spearman
DMSPCAD	Elderly - EC	F3	0.259649	0.281826	0	Spearman
DMSPCAD	Elderly - EC	FC5	-0.0315789	0.899627	0	Spearman
DMSPCAD	Elderly - EC	T7	0.0859649	0.726365	0	Spearman
DMSPCAD	Elderly - EC	P7	0.185965	0.444249	0	Spearman
DMSPCAD	Elderly - EC	O1	-0.0122807	0.962639	0	Spearman
DMSPCAD	Elderly - EC	O2	0.212281	0.381295	0	Spearman
DMSPCAD	Elderly - EC	P8	-0.159649	0.512359	0	Spearman
DMSPCAD	Elderly - EC	T8	-0.322807	0.177485	0	Spearman
DMSPCAD	Elderly - EC	FC6	0.238596	0.323791	0	Spearman
DMSPCAD	Elderly - EC	F4	0.512281	0.0266018	1	Spearman
DMSPCAD	Elderly - EC	F8	0.0666667	0.786815	0	Spearman
DMSPCAD	Elderly - EC	AF4	0.307018	0.200588	0	Spearman
DMSPEGC	Elderly - EC	AF3	0.043738	0.858887	0	Pearson
DMSPEGC	Elderly - EC	F7	0.308749	0.198395	0	Pearson
DMSPEGC	Elderly - EC	F3	-0.416737	0.0759034	0	Pearson
DMSPEGC	Elderly - EC	FC5	-0.0496851	0.839922	0	Pearson
DMSPEGC	Elderly - EC	T7	-0.179877	0.461195	0	Pearson
DMSPEGC	Elderly - EC	P7	-0.376013	0.112603	0	Pearson
DMSPEGC	Elderly - EC	O1	-0.124004	0.613006	0	Pearson
DMSPEGC	Elderly - EC	O2	-0.267244	0.268693	0	Pearson
DMSPEGC	Elderly - EC	P8	-0.0248985	0.91941	0	Pearson
DMSPEGC	Elderly - EC	T8	0.144313	0.555566	0	Pearson
DMSPEGC	Elderly - EC	FC6	-0.168756	0.489797	0	Pearson
DMSPEGC	Elderly - EC	F4	-0.522807	0.0232737	1	Spearman
DMSPEGC	Elderly - EC	F8	-0.117369	0.632276	0	Pearson
DMSPEGC	Elderly - EC	AF4	-0.255707	0.290682	0	Pearson
PALFAMS28	Elderly - EC	AF3	0.0365125	0.882029	0	Pearson
PALFAMS28	Elderly - EC	F7	-0.1335	0.585851	0	Pearson
PALFAMS28	Elderly - EC	F3	0.352293	0.139068	0	Pearson
PALFAMS28	Elderly - EC	FC5	0.0695405	0.777266	0	Pearson
PALFAMS28	Elderly - EC	T7	0.542285	0.0164541	1	Pearson
PALFAMS28	Elderly - EC	P7	0.253183	0.295636	0	Pearson
PALFAMS28	Elderly - EC	O1	0.222417	0.36008	0	Pearson
PALFAMS28	Elderly - EC	O2	0.210505	0.387022	0	Pearson
PALFAMS28	Elderly - EC	P8	-0.0530192	0.829326	0	Pearson
PALFAMS28	Elderly - EC	T8	-0.0269366	0.912836	0	Pearson
PALFAMS28	Elderly - EC	FC6	0.364208	0.125281	0	Pearson
PALFAMS28	Elderly - EC	F4	0.480702	0.0389093	1	Spearman
PALFAMS28	Elderly - EC	F8	0.015637	0.94934	0	Pearson
PALFAMS28	Elderly - EC	AF4	0.378182	0.110378	0	Pearson
PALTEA28	Elderly - EC	AF3	0.146758	0.548815	0	Pearson
PALTEA28	Elderly - EC	F7	0.210935	0.386031	0	Pearson
PALTEA28	Elderly - EC	F3	-0.205609	0.398411	0	Pearson
PALTEA28	Elderly - EC	FC5	-0.000191918	0.999378	0	Pearson
PALTEA28	Elderly - EC	T7	-0.441723	0.0582999	0	Pearson
PALTEA28	Elderly - EC	P7	-0.129516	0.597183	0	Pearson
PALTEA28	Elderly - EC	O1	-0.0740463	0.763215	0	Pearson
PALTEA28	Elderly - EC	O2	-0.100399	0.682572	0	Pearson
PALTEA28	Elderly - EC	P8	0.0884043	0.718929	0	Pearson
PALTEA28	Elderly - EC	T8	0.0793374	0.746805	0	Pearson
PALTEA28	Elderly - EC	FC6	-0.461874	0.046503	1	Pearson
PALTEA28	Elderly - EC	F4	-0.449123	0.0553032	0	Spearman
PALTEA28	Elderly - EC	F8	0.0324967	0.894931	0	Pearson
PALTEA28	Elderly - EC	AF4	-0.206075	0.397319	0	Pearson
PRMPCD	Elderly - EC	AF3	0.408943	0.0821258	0	Pearson
PRMPCD	Elderly - EC	F7	0.212307	0.382877	0	Pearson
PRMPCD	Elderly - EC	F3	0.574647	0.0100671	1	Pearson
PRMPCD	Elderly - EC	FC5	0.395799	0.0934573	0	Pearson
PRMPCD	Elderly - EC	T7	0.577004	0.00969468	1	Pearson
PRMPCD	Elderly - EC	P7	0.644337	0.00290351	1	Pearson
PRMPCD	Elderly - EC	O1	0.666177	0.00184491	1	Pearson
PRMPCD	Elderly - EC	O2	0.531341	0.0192274	1	Pearson
PRMPCD	Elderly - EC	P8	0.282464	0.241319	0	Pearson
PRMPCD	Elderly - EC	T8	0.255555	0.290978	0	Pearson
PRMPCD	Elderly - EC	FC6	0.34965	0.142265	0	Pearson
PRMPCD	Elderly - EC	F4	0.508772	0.0277917	1	Spearman
PRMPCD	Elderly - EC	F8	0.464747	0.0449825	1	Pearson
PRMPCD	Elderly - EC	AF4	0.455814	0.0498394	1	Pearson
PRMPCI	Elderly - EC	AF3	-0.313432	0.191319	0	Pearson
PRMPCI	Elderly - EC	F7	-0.330061	0.167565	0	Pearson
PRMPCI	Elderly - EC	F3	0.0278825	0.909787	0	Pearson
PRMPCI	Elderly - EC	FC5	-0.0663231	0.78734	0	Pearson
PRMPCI	Elderly - EC	T7	0.124338	0.612043	0	Pearson
PRMPCI	Elderly - EC	P7	0.129415	0.597472	0	Pearson
PRMPCI	Elderly - EC	O1	-0.0672174	0.784537	0	Pearson
PRMPCI	Elderly - EC	O2	0.140177	0.567069	0	Pearson
PRMPCI	Elderly - EC	P8	0.170908	0.484197	0	Pearson
PRMPCI	Elderly - EC	T8	-0.397571	0.0918666	0	Pearson
PRMPCI	Elderly - EC	FC6	-0.0161855	0.947565	0	Pearson
PRMPCI	Elderly - EC	F4	0.0561404	0.820326	0	Spearman
PRMPCI	Elderly - EC	F8	0.0915493	0.709337	0	Pearson
PRMPCI	Elderly - EC	AF4	0.125784	0.607879	0	Pearson
RTIFES	Elderly - EC	AF3	-0.235191	0.332414	0	Spearman
RTIFES	Elderly - EC	F7	0.0377359	0.878104	0	Spearman
RTIFES	Elderly - EC	F3	0.0587977	0.811028	0	Spearman
RTIFES	Elderly - EC	FC5	-0.191312	0.432697	0	Spearman
RTIFES	Elderly - EC	T7	-0.0710838	0.772445	0	Spearman
RTIFES	Elderly - EC	P7	-0.16674	0.495074	0	Spearman
RTIFES	Elderly - EC	O1	-0.222027	0.360944	0	Spearman
RTIFES	Elderly - EC	O2	-0.174638	0.474563	0	Spearman
RTIFES	Elderly - EC	P8	-0.272927	0.258255	0	Spearman
RTIFES	Elderly - EC	T8	-0.0719614	0.769708	0	Spearman
RTIFES	Elderly - EC	FC6	0.293111	0.223271	0	Spearman
RTIFES	Elderly - EC	F4	0.0368583	0.880919	0	Spearman
RTIFES	Elderly - EC	F8	-0.190434	0.434851	0	Spearman
RTIFES	Elderly - EC	AF4	-0.390522	0.0983129	0	Spearman
RTIFMMT	Elderly - EC	AF3	-0.303101	0.207157	0	Pearson
RTIFMMT	Elderly - EC	F7	-0.169705	0.487323	0	Pearson
RTIFMMT	Elderly - EC	F3	-0.372393	0.116388	0	Pearson
RTIFMMT	Elderly - EC	FC5	-0.11707	0.63315	0	Pearson
RTIFMMT	Elderly - EC	T7	-0.260678	0.281076	0	Pearson
RTIFMMT	Elderly - EC	P7	-0.272209	0.259559	0	Pearson
RTIFMMT	Elderly - EC	O1	-0.167262	0.493704	0	Pearson
RTIFMMT	Elderly - EC	O2	0.043805	0.858673	0	Pearson
RTIFMMT	Elderly - EC	P8	0.192323	0.430224	0	Pearson
RTIFMMT	Elderly - EC	T8	-0.226324	0.351483	0	Pearson
RTIFMMT	Elderly - EC	FC6	0.0533783	0.828186	0	Pearson
RTIFMMT	Elderly - EC	F4	-0.231579	0.338581	0	Spearman
RTIFMMT	Elderly - EC	F8	-0.204397	0.401258	0	Pearson
RTIFMMT	Elderly - EC	AF4	-0.212701	0.381974	0	Pearson
RTIFMRT	Elderly - EC	AF3	-0.278735	0.247854	0	Pearson
RTIFMRT	Elderly - EC	F7	0.161349	0.509316	0	Pearson
RTIFMRT	Elderly - EC	F3	-0.585852	0.00839471	1	Pearson
RTIFMRT	Elderly - EC	FC5	-0.136132	0.578417	0	Pearson
RTIFMRT	Elderly - EC	T7	-0.148146	0.545001	0	Pearson
RTIFMRT	Elderly - EC	P7	-0.50158	0.0286705	1	Pearson
RTIFMRT	Elderly - EC	O1	-0.364137	0.12536	0	Pearson
RTIFMRT	Elderly - EC	O2	-0.39108	0.097791	0	Pearson
RTIFMRT	Elderly - EC	P8	-0.146708	0.548954	0	Pearson
RTIFMRT	Elderly - EC	T8	-0.128329	0.600576	0	Pearson
RTIFMRT	Elderly - EC	FC6	-0.163393	0.503893	0	Pearson
RTIFMRT	Elderly - EC	F4	-0.526316	0.0222416	1	Spearman
RTIFMRT	Elderly - EC	F8	-0.147754	0.546076	0	Pearson
RTIFMRT	Elderly - EC	AF4	-0.324078	0.175867	0	Pearson
RVPA	Elderly - EC	AF3	-0.245614	0.309401	0	Spearman
RVPA	Elderly - EC	F7	-0.291228	0.225656	0	Spearman
RVPA	Elderly - EC	F3	-0.533333	0.0202874	1	Spearman
RVPA	Elderly - EC	FC5	-0.526316	0.0222416	1	Spearman
RVPA	Elderly - EC	T7	-0.401754	0.0893068	0	Spearman
RVPA	Elderly - EC	P7	-0.350877	0.141101	0	Spearman
RVPA	Elderly - EC	O1	-0.405263	0.0863514	0	Spearman
RVPA	Elderly - EC	O2	-0.6	0.0077233	1	Spearman
RVPA	Elderly - EC	P8	-0.636842	0.00415945	1	Spearman
RVPA	Elderly - EC	T8	-0.412281	0.0806616	0	Spearman
RVPA	Elderly - EC	FC6	-0.387719	0.101889	0	Spearman
RVPA	Elderly - EC	F4	-0.478947	0.0397056	1	Spearman
RVPA	Elderly - EC	F8	-0.391228	0.0986274	0	Spearman
RVPA	Elderly - EC	AF4	-0.510526	0.0271916	1	Spearman
RVPML	Elderly - EC	AF3	0.263158	0.275184	0	Spearman
RVPML	Elderly - EC	F7	0.503509	0.0296556	1	Spearman
RVPML	Elderly - EC	F3	0.0789474	0.748184	0	Spearman
RVPML	Elderly - EC	FC5	0.412281	0.0806616	0	Spearman
RVPML	Elderly - EC	T7	0.0157895	0.951155	0	Spearman
RVPML	Elderly - EC	P7	0.00526316	0.985626	0	Spearman
RVPML	Elderly - EC	O1	0.135088	0.580204	0	Spearman
RVPML	Elderly - EC	O2	0.145614	0.55065	0	Spearman
RVPML	Elderly - EC	P8	0.478947	0.0397056	1	Spearman
RVPML	Elderly - EC	T8	0.64386	0.00366614	1	Spearman
RVPML	Elderly - EC	FC6	0.0964912	0.694028	0	Spearman
RVPML	Elderly - EC	F4	0.0438596	0.859811	0	Spearman
RVPML	Elderly - EC	F8	0.0263158	0.916769	0	Spearman
RVPML	Elderly - EC	AF4	0.14386	0.555527	0	Spearman
RVPPFA	Elderly - EC	AF3	0.392982	0.0970259	0	Spearman
RVPPFA	Elderly - EC	F7	0.57193	0.0118526	1	Spearman
RVPPFA	Elderly - EC	F3	0.392982	0.0970259	0	Spearman
RVPPFA	Elderly - EC	FC5	0.6	0.0077233	1	Spearman
RVPPFA	Elderly - EC	T7	0.37193	0.117561	0	Spearman
RVPPFA	Elderly - EC	P7	0.315789	0.187513	0	Spearman
RVPPFA	Elderly - EC	O1	0.368421	0.12127	0	Spearman
RVPPFA	Elderly - EC	O2	0.436842	0.0629538	0	Spearman
RVPPFA	Elderly - EC	P8	0.614035	0.00615134	1	Spearman
RVPPFA	Elderly - EC	T8	0.591228	0.00886209	1	Spearman
RVPPFA	Elderly - EC	FC6	0.122807	0.615534	0	Spearman
RVPPFA	Elderly - EC	F4	0.268421	0.265409	0	Spearman
RVPPFA	Elderly - EC	F8	0.433333	0.065282	0	Spearman
RVPPFA	Elderly - EC	AF4	0.424561	0.0713908	0	Spearman
SWMBE468	Elderly - EC	AF3	0.131684	0.591007	0	Pearson
SWMBE468	Elderly - EC	F7	0.492973	0.0319854	1	Pearson
SWMBE468	Elderly - EC	F3	-0.140804	0.565319	0	Pearson
SWMBE468	Elderly - EC	FC5	0.175033	0.47355	0	Pearson
SWMBE468	Elderly - EC	T7	0.081419	0.740377	0	Pearson
SWMBE468	Elderly - EC	P7	0.0532449	0.828609	0	Pearson
SWMBE468	Elderly - EC	O1	0.079874	0.745146	0	Pearson
SWMBE468	Elderly - EC	O2	-0.0755295	0.758605	0	Pearson
SWMBE468	Elderly - EC	P8	0.0423829	0.863219	0	Pearson
SWMBE468	Elderly - EC	T8	0.327101	0.171638	0	Pearson
SWMBE468	Elderly - EC	FC6	0.090155	0.713584	0	Pearson
SWMBE468	Elderly - EC	F4	-0.178947	0.461923	0	Spearman
SWMBE468	Elderly - EC	F8	0.201438	0.408257	0	Pearson
SWMBE468	Elderly - EC	AF4	-0.0405549	0.869069	0	Pearson
SWMS	Elderly - EC	AF3	0.037071	0.880236	0	Pearson
SWMS	Elderly - EC	F7	0.0999803	0.683831	0	Pearson
SWMS	Elderly - EC	F3	-0.334205	0.161973	0	Pearson
SWMS	Elderly - EC	FC5	-0.250605	0.300746	0	Pearson
SWMS	Elderly - EC	T7	-0.152647	0.532709	0	Pearson
SWMS	Elderly - EC	P7	-0.087426	0.721921	0	Pearson
SWMS	Elderly - EC	O1	0.0121178	0.960731	0	Pearson
SWMS	Elderly - EC	O2	-0.226202	0.351749	0	Pearson
SWMS	Elderly - EC	P8	-0.279041	0.247313	0	Pearson
SWMS	Elderly - EC	T8	0.0980541	0.689631	0	Pearson
SWMS	Elderly - EC	FC6	-0.129103	0.598363	0	Pearson
SWMS	Elderly - EC	F4	-0.419298	0.0752592	0	Spearman
SWMS	Elderly - EC	F8	-0.26465	0.273543	0	Pearson
SWMS	Elderly - EC	AF4	-0.339404	0.155142	0	Pearson
SWMTE468	Elderly - EC	AF3	0.125493	0.608716	0	Pearson
SWMTE468	Elderly - EC	F7	0.486308	0.0347511	1	Pearson
SWMTE468	Elderly - EC	F3	-0.130251	0.595085	0	Pearson
SWMTE468	Elderly - EC	FC5	0.168635	0.490113	0	Pearson
SWMTE468	Elderly - EC	T7	0.069588	0.777117	0	Pearson
SWMTE468	Elderly - EC	P7	0.0411891	0.867039	0	Pearson
SWMTE468	Elderly - EC	O1	0.0698105	0.776422	0	Pearson
SWMTE468	Elderly - EC	O2	-0.0734125	0.765187	0	Pearson
SWMTE468	Elderly - EC	P8	0.0346361	0.888054	0	Pearson
SWMTE468	Elderly - EC	T8	0.32837	0.169883	0	Pearson
SWMTE468	Elderly - EC	FC6	0.0974561	0.691434	0	Pearson
SWMTE468	Elderly - EC	F4	-0.138596	0.570276	0	Spearman
SWMTE468	Elderly - EC	F8	0.190141	0.435571	0	Pearson
SWMTE468	Elderly - EC	AF4	-0.0435513	0.859484	0	Pearson
DMSPCAD	Young - EO	AF3	-0.0152286	0.943696	0	Pearson
DMSPCAD	Young - EO	F7	0.409063	0.0471631	1	Pearson
DMSPCAD	Young - EO	F3	-0.173587	0.417259	0	Pearson
DMSPCAD	Young - EO	FC5	-0.0157243	0.941866	0	Pearson
DMSPCAD	Young - EO	T7	-0.117673	0.583957	0	Pearson
DMSPCAD	Young - EO	P7	0.0397705	0.853616	0	Pearson
DMSPCAD	Young - EO	O1	0.0542901	0.801077	0	Pearson
DMSPCAD	Young - EO	O2	-0.0893871	0.677877	0	Pearson
DMSPCAD	Young - EO	P8	0.0730435	0.733947	0	Spearman
DMSPCAD	Young - EO	T8	-0.0654222	0.761343	0	Pearson
DMSPCAD	Young - EO	FC6	-0.125812	0.55802	0	Pearson
DMSPCAD	Young - EO	F4	-0.0232908	0.913976	0	Pearson
DMSPCAD	Young - EO	F8	-0.0680038	0.752207	0	Pearson
DMSPCAD	Young - EO	AF4	0.103905	0.628977	0	Pearson
DMSPEGC	Young - EO	AF3	-0.0533095	0.804602	0	Pearson
DMSPEGC	Young - EO	F7	-0.404385	0.0500006	0	Pearson
DMSPEGC	Young - EO	F3	0.0821677	0.702687	0	Pearson
DMSPEGC	Young - EO	FC5	0.0321076	0.881605	0	Pearson
DMSPEGC	Young - EO	T7	0.0697248	0.746135	0	Pearson
DMSPEGC	Young - EO	P7	0.0741159	0.730709	0	Pearson
DMSPEGC	Young - EO	O1	-0.0352996	0.869927	0	Pearson
DMSPEGC	Young - EO	O2	0.0668242	0.756378	0	Pearson
DMSPEGC	Young - EO	P8	0.0208696	0.923862	0	Spearman
DMSPEGC	Young - EO	T8	-0.0838464	0.696891	0	Pearson
DMSPEGC	Young - EO	FC6	0.116889	0.586483	0	Pearson
DMSPEGC	Young - EO	F4	-0.132589	0.53683	0	Pearson
DMSPEGC	Young - EO	F8	0.054699	0.799608	0	Pearson
DMSPEGC	Young - EO	AF4	-0.254592	0.22992	0	Pearson
PALFAMS28	Young - EO	AF3	0.256335	0.226636	0	Pearson
PALFAMS28	Young - EO	F7	0.220524	0.300441	0	Pearson
PALFAMS28	Young - EO	F3	-0.028067	0.89642	0	Pearson
PALFAMS28	Young - EO	FC5	0.174923	0.413627	0	Pearson
PALFAMS28	Young - EO	T7	0.113014	0.599036	0	Pearson
PALFAMS28	Young - EO	P7	0.260352	0.219186	0	Pearson
PALFAMS28	Young - EO	O1	0.286521	0.174657	0	Pearson
PALFAMS28	Young - EO	O2	0.297342	0.158226	0	Pearson
PALFAMS28	Young - EO	P8	0.330507	0.114701	0	Spearman
PALFAMS28	Young - EO	T8	0.215347	0.312216	0	Pearson
PALFAMS28	Young - EO	FC6	-0.104496	0.627017	0	Pearson
PALFAMS28	Young - EO	F4	-0.0246693	0.908905	0	Pearson
PALFAMS28	Young - EO	F8	0.369227	0.0757944	0	Pearson
PALFAMS28	Young - EO	AF4	0.223522	0.29375	0	Pearson
PALTEA28	Young - EO	AF3	-0.398353	0.0538541	0	Pearson
PALTEA28	Young - EO	F7	-0.278198	0.188075	0	Pearson
PALTEA28	Young - EO	F3	-0.104267	0.627775	0	Pearson
PALTEA28	Young - EO	FC5	-0.229412	0.280876	0	Pearson
PALTEA28	Young - EO	T7	-0.216105	0.310474	0	Pearson
PALTEA28	Young - EO	P7	-0.288913	0.170928	0	Pearson
PALTEA28	Young - EO	O1	-0.383527	0.064305	0	Pearson
PALTEA28	Young - EO	O2	-0.396889	0.0548232	0	Pearson
PALTEA28	Young - EO	P8	-0.429565	0.0373213	1	Spearman
PALTEA28	Young - EO	T8	-0.337606	0.106655	0	Pearson
PALTEA28	Young - EO	FC6	0.0240572	0.911157	0	Pearson
PALTEA28	Young - EO	F4	-0.0492875	0.819097	0	Pearson
PALTEA28	Young - EO	F8	-0.522911	0.00874677	1	Pearson
PALTEA28	Young - EO	AF4	-0.337421	0.10686	0	Pearson
PRMPCD	Young - EO	AF3	-0.0995869	0.643376	0	Spearman
PRMPCD	Young - EO	F7	0.0804523	0.708627	0	Spearman
PRMPCD	Young - EO	F3	0.0117417	0.956574	0	Spearman
PRMPCD	Young - EO	FC5	-0.121331	0.572238	0	Spearman
PRMPCD	Young - EO	T7	-0.00608828	0.977475	0	Spearman
PRMPCD	Young - EO	P7	-0.0169602	0.937305	0	Spearman
PRMPCD	Young - EO	O1	0.00347902	0.987128	0	Spearman
PRMPCD	Young - EO	O2	0.218743	0.30446	0	Spearman
PRMPCD	Young - EO	P8	0.10698	0.618804	0	Spearman
PRMPCD	Young - EO	T8	0.133072	0.535334	0	Spearman
PRMPCD	Young - EO	FC6	-0.0613177	0.775931	0	Spearman
PRMPCD	Young - EO	F4	-0.172646	0.419826	0	Spearman
PRMPCD	Young - EO	F8	0.0791476	0.713156	0	Spearman
PRMPCD	Young - EO	AF4	-0.0556643	0.796144	0	Spearman
PRMPCI	Young - EO	AF3	0.479107	0.0178488	1	Pearson
PRMPCI	Young - EO	F7	0.586853	0.00257413	1	Pearson
PRMPCI	Young - EO	F3	0.522824	0.00876006	1	Pearson
PRMPCI	Young - EO	FC5	0.482334	0.016986	1	Pearson
PRMPCI	Young - EO	T7	0.563466	0.00414097	1	Pearson
PRMPCI	Young - EO	P7	0.460923	0.0233999	1	Pearson
PRMPCI	Young - EO	O1	0.362348	0.0818471	0	Pearson
PRMPCI	Young - EO	O2	0.454389	0.0257055	1	Pearson
PRMPCI	Young - EO	P8	0.620135	0.00122694	1	Spearman
PRMPCI	Young - EO	T8	0.408762	0.0473419	1	Pearson
PRMPCI	Young - EO	FC6	0.135678	0.527298	0	Pearson
PRMPCI	Young - EO	F4	0.151277	0.480427	0	Pearson
PRMPCI	Young - EO	F8	0.432664	0.0347126	1	Pearson
PRMPCI	Young - EO	AF4	0.546525	0.00572273	1	Pearson
RTIFES	Young - EO	AF3	0.0978474	0.649212	0	Spearman
RTIFES	Young - EO	F7	-0.0526201	0.807082	0	Spearman
RTIFES	Young - EO	F3	-0.120896	0.573626	0	Spearman
RTIFES	Young - EO	FC5	0.231355	0.276711	0	Spearman
RTIFES	Young - EO	T7	-0.156121	0.466314	0	Spearman
RTIFES	Young - EO	P7	0.0752337	0.726797	0	Spearman
RTIFES	Young - EO	O1	-0.0521853	0.808647	0	Spearman
RTIFES	Young - EO	O2	-0.0521853	0.808647	0	Spearman
RTIFES	Young - EO	P8	0.0260926	0.903672	0	Spearman
RTIFES	Young - EO	T8	-0.0365297	0.865434	0	Spearman
RTIFES	Young - EO	FC6	-0.130463	0.543438	0	Spearman
RTIFES	Young - EO	F4	-0.0295716	0.890899	0	Spearman
RTIFES	Young - EO	F8	0.0617526	0.774382	0	Spearman
RTIFES	Young - EO	AF4	0.0404436	0.851166	0	Spearman
RTIFMMT	Young - EO	AF3	-0.18058	0.398444	0	Pearson
RTIFMMT	Young - EO	F7	-0.0117514	0.956538	0	Pearson
RTIFMMT	Young - EO	F3	-0.018914	0.930099	0	Pearson
RTIFMMT	Young - EO	FC5	-0.225398	0.28961	0	Pearson
RTIFMMT	Young - EO	T7	0.153325	0.474432	0	Pearson
RTIFMMT	Young - EO	P7	0.11136	0.604429	0	Pearson
RTIFMMT	Young - EO	O1	0.115203	0.59193	0	Pearson
RTIFMMT	Young - EO	O2	-0.226454	0.287297	0	Pearson
RTIFMMT	Young - EO	P8	-0.129565	0.544697	0	Spearman
RTIFMMT	Young - EO	T8	-0.0104631	0.961299	0	Pearson
RTIFMMT	Young - EO	FC6	-0.0552058	0.797789	0	Pearson
RTIFMMT	Young - EO	F4	0.0400572	0.852572	0	Pearson
RTIFMMT	Young - EO	F8	-0.122353	0.56898	0	Pearson
RTIFMMT	Young - EO	AF4	-0.191845	0.369157	0	Pearson
RTIFMRT	Young - EO	AF3	0.205779	0.334712	0	Pearson
RTIFMRT	Young - EO	F7	0.000691741	0.99744	0	Pearson
RTIFMRT	Young - EO	F3	0.0922093	0.668264	0	Pearson
RTIFMRT	Young - EO	FC5	0.0144675	0.946506	0	Pearson
RTIFMRT	Young - EO	T7	0.0775362	0.718762	0	Pearson
RTIFMRT	Young - EO	P7	0.328182	0.11743	0	Pearson
RTIFMRT	Young - EO	O1	0.278485	0.187601	0	Pearson
RTIFMRT	Young - EO	O2	0.284071	0.178536	0	Pearson
RTIFMRT	Young - EO	P8	0.0373913	0.862754	0	Spearman
RTIFMRT	Young - EO	T8	-0.16467	0.441941	0	Pearson
RTIFMRT	Young - EO	FC6	-0.0530666	0.805475	0	Pearson
RTIFMRT	Young - EO	F4	0.107869	0.615875	0	Pearson
RTIFMRT	Young - EO	F8	0.176655	0.408945	0	Pearson
RTIFMRT	Young - EO	AF4	0.0469075	0.827701	0	Pearson
RVPA	Young - EO	AF3	-0.00121545	0.995503	0	Pearson
RVPA	Young - EO	F7	-0.0822091	0.702544	0	Pearson
RVPA	Young - EO	F3	-0.156271	0.46588	0	Pearson
RVPA	Young - EO	FC5	-0.174532	0.414686	0	Pearson
RVPA	Young - EO	T7	-0.0914765	0.670756	0	Pearson
RVPA	Young - EO	P7	-0.105346	0.624202	0	Pearson
RVPA	Young - EO	O1	0.093765	0.662987	0	Pearson
RVPA	Young - EO	O2	-0.0264758	0.902264	0	Pearson
RVPA	Young - EO	P8	-0.0347826	0.87236	0	Spearman
RVPA	Young - EO	T8	0.182083	0.394462	0	Pearson
RVPA	Young - EO	FC6	-0.0914357	0.670894	0	Pearson
RVPA	Young - EO	F4	0.123353	0.565801	0	Pearson
RVPA	Young - EO	F8	-0.141706	0.508934	0	Pearson
RVPA	Young - EO	AF4	-0.0684968	0.750466	0	Pearson
RVPML	Young - EO	AF3	-0.0436179	0.839626	0	Pearson
RVPML	Young - EO	F7	0.00790375	0.970761	0	Pearson
RVPML	Young - EO	F3	0.151502	0.479766	0	Pearson
RVPML	Young - EO	FC5	0.0491479	0.819601	0	Pearson
RVPML	Young - EO	T7	0.0760864	0.723819	0	Pearson
RVPML	Young - EO	P7	0.156196	0.466096	0	Pearson
RVPML	Young - EO	O1	0.12503	0.560489	0	Pearson
RVPML	Young - EO	O2	-0.117906	0.583209	0	Pearson
RVPML	Young - EO	P8	0.0686957	0.749353	0	Spearman
RVPML	Young - EO	T8	0.0283985	0.895204	0	Pearson
RVPML	Young - EO	FC6	-0.0318278	0.882629	0	Pearson
RVPML	Young - EO	F4	-0.00271073	0.98997	0	Pearson
RVPML	Young - EO	F8	0.0453589	0.83331	0	Pearson
RVPML	Young - EO	AF4	-0.108986	0.612201	0	Pearson
RVPPFA	Young - EO	AF3	0.26087	0.217367	0	Spearman
RVPPFA	Young - EO	F7	0.0747826	0.727812	0	Spearman
RVPPFA	Young - EO	F3	0.0556522	0.796124	0	Spearman
RVPPFA	Young - EO	FC5	0.32	0.127519	0	Spearman
RVPPFA	Young - EO	T7	0.178261	0.402889	0	Spearman
RVPPFA	Young - EO	P7	0.287826	0.172193	0	Spearman
RVPPFA	Young - EO	O1	0.438261	0.0333379	1	Spearman
RVPPFA	Young - EO	O2	0.367826	0.0777488	0	Spearman
RVPPFA	Young - EO	P8	0.0426087	0.843601	0	Spearman
RVPPFA	Young - EO	T8	0.344348	0.0998724	0	Spearman
RVPPFA	Young - EO	FC6	0.333913	0.111106	0	Spearman
RVPPFA	Young - EO	F4	0.173913	0.414622	0	Spearman
RVPPFA	Young - EO	F8	0.293913	0.162991	0	Spearman
RVPPFA	Young - EO	AF4	0.153043	0.473537	0	Spearman
SWMBE468	Young - EO	AF3	-0.288696	0.170857	0	Spearman
SWMBE468	Young - EO	F7	0.133913	0.531149	0	Spearman
SWMBE468	Young - EO	F3	-0.126957	0.552903	0	Spearman
SWMBE468	Young - EO	FC5	-0.163478	0.443549	0	Spearman
SWMBE468	Young - EO	T7	-0.0930435	0.664461	0	Spearman
SWMBE468	Young - EO	P7	-0.214783	0.312017	0	Spearman
SWMBE468	Young - EO	O1	-0.391304	0.0596064	0	Spearman
SWMBE468	Young - EO	O2	-0.317391	0.130785	0	Spearman
SWMBE468	Young - EO	P8	-0.0573913	0.789843	0	Spearman
SWMBE468	Young - EO	T8	-0.18	0.39825	0	Spearman
SWMBE468	Young - EO	FC6	-0.131304	0.539258	0	Spearman
SWMBE468	Young - EO	F4	0.0173913	0.936793	0	Spearman
SWMBE468	Young - EO	F8	-0.213913	0.314018	0	Spearman
SWMBE468	Young - EO	AF4	-0.0843478	0.694376	0	Spearman
SWMS	Young - EO	AF3	-0.10697	0.618836	0	Pearson
SWMS	Young - EO	F7	0.203674	0.339788	0	Pearson
SWMS	Young - EO	F3	-0.022822	0.915702	0	Pearson
SWMS	Young - EO	FC5	0.0602946	0.779579	0	Pearson
SWMS	Young - EO	T7	-0.00627985	0.976767	0	Pearson
SWMS	Young - EO	P7	0.0249543	0.907857	0	Pearson
SWMS	Young - EO	O1	-0.245197	0.248161	0	Pearson
SWMS	Young - EO	O2	-0.206957	0.33189	0	Pearson
SWMS	Young - EO	P8	0.131304	0.539258	0	Spearman
SWMS	Young - EO	T8	-0.194898	0.36144	0	Pearson
SWMS	Young - EO	FC6	0.115082	0.592323	0	Pearson
SWMS	Young - EO	F4	0.137072	0.523023	0	Pearson
SWMS	Young - EO	F8	-0.155181	0.469036	0	Pearson
SWMS	Young - EO	AF4	0.106492	0.620415	0	Pearson
SWMTE468	Young - EO	AF3	-0.267826	0.205006	0	Spearman
SWMTE468	Young - EO	F7	0.132174	0.536549	0	Spearman
SWMTE468	Young - EO	F3	-0.104348	0.626323	0	Spearman
SWMTE468	Young - EO	FC5	-0.137391	0.520429	0	Spearman
SWMTE468	Young - EO	T7	-0.0808696	0.706473	0	Spearman
SWMTE468	Young - EO	P7	-0.196522	0.355718	0	Spearman
SWMTE468	Young - EO	O1	-0.37913	0.0685462	0	Spearman
SWMTE468	Young - EO	O2	-0.311304	0.138645	0	Spearman
SWMTE468	Young - EO	P8	-0.0295652	0.891624	0	Spearman
SWMTE468	Young - EO	T8	-0.175652	0.409906	0	Spearman
SWMTE468	Young - EO	FC6	-0.142609	0.504551	0	Spearman
SWMTE468	Young - EO	F4	0.00956522	0.965941	0	Spearman
SWMTE468	Young - EO	F8	-0.187826	0.377753	0	Spearman
SWMTE468	Young - EO	AF4	-0.0747826	0.727812	0	Spearman
DMSPCAD	Elderly - EO	AF3	0.0105263	0.968384	0	Spearman
DMSPCAD	Elderly - EO	F7	0.0298246	0.905336	0	Spearman
DMSPCAD	Elderly - EO	F3	0.0350877	0.888222	0	Spearman
DMSPCAD	Elderly - EO	FC5	0.282456	0.240447	0	Spearman
DMSPCAD	Elderly - EO	T7	0.4	0.0908126	0	Spearman
DMSPCAD	Elderly - EO	P7	0.0192982	0.93968	0	Spearman
DMSPCAD	Elderly - EO	O1	-0.124561	0.610433	0	Spearman
DMSPCAD	Elderly - EO	O2	0.422807	0.0726631	0	Spearman
DMSPCAD	Elderly - EO	P8	0.173684	0.475415	0	Spearman
DMSPCAD	Elderly - EO	T8	-0.264912	0.271901	0	Spearman
DMSPCAD	Elderly - EO	FC6	0.407018	0.0849016	0	Spearman
DMSPCAD	Elderly - EO	F4	0.210526	0.385324	0	Spearman
DMSPCAD	Elderly - EO	F8	0.192982	0.426943	0	Spearman
DMSPCAD	Elderly - EO	AF4	0.164912	0.498344	0	Spearman
DMSPEGC	Elderly - EO	AF3	-0.220644	0.36402	0	Pearson
DMSPEGC	Elderly - EO	F7	-0.000464536	0.998494	0	Pearson
DMSPEGC	Elderly - EO	F3	-0.379296	0.109246	0	Pearson
DMSPEGC	Elderly - EO	FC5	-0.319298	0.182451	0	Spearman
DMSPEGC	Elderly - EO	T7	-0.563371	0.0120121	1	Pearson
DMSPEGC	Elderly - EO	P7	-0.00682993	0.977862	0	Pearson
DMSPEGC	Elderly - EO	O1	0.0370505	0.880302	0	Pearson
DMSPEGC	Elderly - EO	O2	-0.365854	0.123455	0	Pearson
DMSPEGC	Elderly - EO	P8	-0.176307	0.470283	0	Pearson
DMSPEGC	Elderly - EO	T8	0.119671	0.625563	0	Pearson
DMSPEGC	Elderly - EO	FC6	-0.333118	0.163428	0	Pearson
DMSPEGC	Elderly - EO	F4	-0.30501	0.204167	0	Pearson
DMSPEGC	Elderly - EO	F8	-0.226548	0.350992	0	Pearson
DMSPEGC	Elderly - EO	AF4	-0.134074	0.584228	0	Pearson
PALFAMS28	Elderly - EO	AF3	-0.196973	0.41894	0	Pearson
PALFAMS28	Elderly - EO	F7	-0.136075	0.578577	0	Pearson
PALFAMS28	Elderly - EO	F3	-0.040792	0.86831	0	Pearson
PALFAMS28	Elderly - EO	FC5	0	1	0	Spearman
PALFAMS28	Elderly - EO	T7	0.154124	0.528704	0	Pearson
PALFAMS28	Elderly - EO	P7	0.0830955	0.735212	0	Pearson
PALFAMS28	Elderly - EO	O1	-0.0506641	0.836807	0	Pearson
PALFAMS28	Elderly - EO	O2	0.0625103	0.799321	0	Pearson
PALFAMS28	Elderly - EO	P8	-0.168245	0.491132	0	Pearson
PALFAMS28	Elderly - EO	T8	-0.261365	0.279764	0	Pearson
PALFAMS28	Elderly - EO	FC6	-0.195308	0.422961	0	Pearson
PALFAMS28	Elderly - EO	F4	0.317209	0.185737	0	Pearson
PALFAMS28	Elderly - EO	F8	0.0391254	0.873649	0	Pearson
PALFAMS28	Elderly - EO	AF4	0.238144	0.3262	0	Pearson
PALTEA28	Elderly - EO	AF3	0.142432	0.560786	0	Pearson
PALTEA28	Elderly - EO	F7	0.0801536	0.744282	0	Pearson
PALTEA28	Elderly - EO	F3	-0.0157053	0.949119	0	Pearson
PALTEA28	Elderly - EO	FC5	-0.0263158	0.916769	0	Spearman
PALTEA28	Elderly - EO	T7	-0.235845	0.331031	0	Pearson
PALTEA28	Elderly - EO	P7	-0.232802	0.337491	0	Pearson
PALTEA28	Elderly - EO	O1	-0.0119844	0.961163	0	Pearson
PALTEA28	Elderly - EO	O2	-0.0669407	0.785404	0	Pearson
PALTEA28	Elderly - EO	P8	0.00290479	0.990584	0	Pearson
PALTEA28	Elderly - EO	T8	0.100688	0.681706	0	Pearson
PALTEA28	Elderly - EO	FC6	0.0290887	0.9059	0	Pearson
PALTEA28	Elderly - EO	F4	-0.294174	0.221519	0	Pearson
PALTEA28	Elderly - EO	F8	-0.215842	0.374816	0	Pearson
PALTEA28	Elderly - EO	AF4	-0.275753	0.253159	0	Pearson
PRMPCD	Elderly - EO	AF3	0.222485	0.359929	0	Pearson
PRMPCD	Elderly - EO	F7	-0.0861662	0.72578	0	Pearson
PRMPCD	Elderly - EO	F3	0.392452	0.0965161	0	Pearson
PRMPCD	Elderly - EO	FC5	0.152632	0.531341	0	Spearman
PRMPCD	Elderly - EO	T7	0.225939	0.352324	0	Pearson
PRMPCD	Elderly - EO	P7	0.258301	0.285645	0	Pearson
PRMPCD	Elderly - EO	O1	0.130631	0.594003	0	Pearson
PRMPCD	Elderly - EO	O2	0.154397	0.527966	0	Pearson
PRMPCD	Elderly - EO	P8	0.0806482	0.742755	0	Pearson
PRMPCD	Elderly - EO	T8	0.0490833	0.841837	0	Pearson
PRMPCD	Elderly - EO	FC6	0.02037	0.934034	0	Pearson
PRMPCD	Elderly - EO	F4	0.479137	0.0379303	1	Pearson
PRMPCD	Elderly - EO	F8	0.148774	0.543278	0	Pearson
PRMPCD	Elderly - EO	AF4	0.201078	0.409113	0	Pearson
PRMPCI	Elderly - EO	AF3	0.239294	0.323801	0	Pearson
PRMPCI	Elderly - EO	F7	0.34089	0.153227	0	Pearson
PRMPCI	Elderly - EO	F3	0.202998	0.404559	0	Pearson
PRMPCI	Elderly - EO	FC5	0.494737	0.0329814	1	Spearman
PRMPCI	Elderly - EO	T7	0.495478	0.0309914	1	Pearson
PRMPCI	Elderly - EO	P7	0.39235	0.0966111	0	Pearson
PRMPCI	Elderly - EO	O1	0.254134	0.293763	0	Pearson
PRMPCI	Elderly - EO	O2	0.610341	0.00551558	1	Pearson
PRMPCI	Elderly - EO	P8	0.474381	0.040159	1	Pearson
PRMPCI	Elderly - EO	T8	0.167272	0.493678	0	Pearson
PRMPCI	Elderly - EO	FC6	0.477787	0.0385528	1	Pearson
PRMPCI	Elderly - EO	F4	0.301522	0.209651	0	Pearson
PRMPCI	Elderly - EO	F8	0.567546	0.0112596	1	Pearson
PRMPCI	Elderly - EO	AF4	0.564481	0.0118082	1	Pearson
RTIFES	Elderly - EO	AF3	-0.132514	0.588647	0	Spearman
RTIFES	Elderly - EO	F7	-0.146556	0.549374	0	Spearman
RTIFES	Elderly - EO	F3	0.145678	0.551793	0	Spearman
RTIFES	Elderly - EO	FC5	-0.0500219	0.83885	0	Spearman
RTIFES	Elderly - EO	T7	-0.00175516	0.99431	0	Spearman
RTIFES	Elderly - EO	P7	0.0535323	0.827697	0	Spearman
RTIFES	Elderly - EO	O1	-0.0658183	0.788924	0	Spearman
RTIFES	Elderly - EO	O2	-0.414217	0.0778758	0	Spearman
RTIFES	Elderly - EO	P8	-0.0272049	0.911971	0	Spearman
RTIFES	Elderly - EO	T8	0.222905	0.359	0	Spearman
RTIFES	Elderly - EO	FC6	-0.0377359	0.878104	0	Spearman
RTIFES	Elderly - EO	F4	0.215884	0.37472	0	Spearman
RTIFES	Elderly - EO	F8	0.107065	0.662649	0	Spearman
RTIFES	Elderly - EO	AF4	-0.0912681	0.710193	0	Spearman
RTIFMMT	Elderly - EO	AF3	0.216705	0.372863	0	Pearson
RTIFMMT	Elderly - EO	F7	0.45302	0.0514378	0	Pearson
RTIFMMT	Elderly - EO	F3	-0.0333947	0.892043	0	Pearson
RTIFMMT	Elderly - EO	FC5	0.370175	0.119405	0	Spearman
RTIFMMT	Elderly - EO	T7	0.0702977	0.7749	0	Pearson
RTIFMMT	Elderly - EO	P7	0.504266	0.027693	1	Pearson
RTIFMMT	Elderly - EO	O1	0.377619	0.110952	0	Pearson
RTIFMMT	Elderly - EO	O2	0.412349	0.0793621	0	Pearson
RTIFMMT	Elderly - EO	P8	0.583691	0.0086983	1	Pearson
RTIFMMT	Elderly - EO	T8	0.503447	0.0279882	1	Pearson
RTIFMMT	Elderly - EO	FC6	0.585262	0.00847676	1	Pearson
RTIFMMT	Elderly - EO	F4	0.0497275	0.839787	0	Pearson
RTIFMMT	Elderly - EO	F8	0.492802	0.0320541	1	Pearson
RTIFMMT	Elderly - EO	AF4	0.243334	0.31545	0	Pearson
RTIFMRT	Elderly - EO	AF3	-0.247521	0.306931	0	Pearson
RTIFMRT	Elderly - EO	F7	0.0739151	0.763623	0	Pearson
RTIFMRT	Elderly - EO	F3	-0.346679	0.14592	0	Pearson
RTIFMRT	Elderly - EO	FC5	-0.0105263	0.968384	0	Spearman
RTIFMRT	Elderly - EO	T7	-0.269145	0.265173	0	Pearson
RTIFMRT	Elderly - EO	P7	0.203343	0.403743	0	Pearson
RTIFMRT	Elderly - EO	O1	0.0855069	0.727802	0	Pearson
RTIFMRT	Elderly - EO	O2	-0.0488122	0.842701	0	Pearson
RTIFMRT	Elderly - EO	P8	0.0220367	0.928649	0	Pearson
RTIFMRT	Elderly - EO	T8	0.173582	0.47728	0	Pearson
RTIFMRT	Elderly - EO	FC6	-0.00935032	0.969695	0	Pearson
RTIFMRT	Elderly - EO	F4	-0.313507	0.191206	0	Pearson
RTIFMRT	Elderly - EO	F8	0.120554	0.622998	0	Pearson
RTIFMRT	Elderly - EO	AF4	0.0219888	0.928803	0	Pearson
RVPA	Elderly - EO	AF3	-0.536842	0.0193634	1	Spearman
RVPA	Elderly - EO	F7	-0.692982	0.00138008	1	Spearman
RVPA	Elderly - EO	F3	-0.561404	0.0138004	1	Spearman
RVPA	Elderly - EO	FC5	-0.585965	0.00960858	1	Spearman
RVPA	Elderly - EO	T7	-0.521053	0.023804	1	Spearman
RVPA	Elderly - EO	P7	-0.538596	0.0189143	1	Spearman
RVPA	Elderly - EO	O1	-0.622807	0.00530932	1	Spearman
RVPA	Elderly - EO	O2	-0.668421	0.00229968	1	Spearman
RVPA	Elderly - EO	P8	-0.666667	0.00238082	1	Spearman
RVPA	Elderly - EO	T8	-0.380702	0.108651	0	Spearman
RVPA	Elderly - EO	FC6	-0.654386	0.00301662	1	Spearman
RVPA	Elderly - EO	F4	-0.529825	0.0212465	1	Spearman
RVPA	Elderly - EO	F8	-0.536842	0.0193634	1	Spearman
RVPA	Elderly - EO	AF4	-0.550877	0.0159996	1	Spearman
RVPML	Elderly - EO	AF3	0.0842105	0.731801	0	Spearman
RVPML	Elderly - EO	F7	0.168421	0.489107	0	Spearman
RVPML	Elderly - EO	F3	-0.0245614	0.922491	0	Spearman
RVPML	Elderly - EO	FC5	-0.114035	0.641297	0	Spearman
RVPML	Elderly - EO	T7	-0.187719	0.439888	0	Spearman
RVPML	Elderly - EO	P7	0.0578947	0.814718	0	Spearman
RVPML	Elderly - EO	O1	0.298246	0.214269	0	Spearman
RVPML	Elderly - EO	O2	-0.105263	0.667471	0	Spearman
RVPML	Elderly - EO	P8	-0.0333333	0.893922	0	Spearman
RVPML	Elderly - EO	T8	0.0596491	0.809119	0	Spearman
RVPML	Elderly - EO	FC6	-0.126316	0.60535	0	Spearman
RVPML	Elderly - EO	F4	0.147368	0.545793	0	Spearman
RVPML	Elderly - EO	F8	-0.103509	0.672752	0	Spearman
RVPML	Elderly - EO	AF4	0.0122807	0.962639	0	Spearman
RVPPFA	Elderly - EO	AF3	0.384211	0.10523	0	Spearman
RVPPFA	Elderly - EO	F7	0.403509	0.0878198	0	Spearman
RVPPFA	Elderly - EO	F3	0.419298	0.0752592	0	Spearman
RVPPFA	Elderly - EO	FC5	0.298246	0.214269	0	Spearman
RVPPFA	Elderly - EO	T7	0.345614	0.147478	0	Spearman
RVPPFA	Elderly - EO	P7	0.233333	0.334846	0	Spearman
RVPPFA	Elderly - EO	O1	0.454386	0.0522534	0	Spearman
RVPPFA	Elderly - EO	O2	0.338596	0.156296	0	Spearman
RVPPFA	Elderly - EO	P8	0.319298	0.182451	0	Spearman
RVPPFA	Elderly - EO	T8	0.164912	0.498344	0	Spearman
RVPPFA	Elderly - EO	FC6	0.3	0.211484	0	Spearman
RVPPFA	Elderly - EO	F4	0.35614	0.134923	0	Spearman
RVPPFA	Elderly - EO	F8	0.266667	0.268642	0	Spearman
RVPPFA	Elderly - EO	AF4	0.264912	0.271901	0	Spearman
SWMBE468	Elderly - EO	AF3	-0.0617853	0.801604	0	Pearson
SWMBE468	Elderly - EO	F7	-0.107589	0.661091	0	Pearson
SWMBE468	Elderly - EO	F3	0.0502604	0.838092	0	Pearson
SWMBE468	Elderly - EO	FC5	-0.242105	0.316546	0	Spearman
SWMBE468	Elderly - EO	T7	-0.44958	0.0534588	0	Pearson
SWMBE468	Elderly - EO	P7	-0.0417448	0.865261	0	Pearson
SWMBE468	Elderly - EO	O1	-0.0754787	0.758762	0	Pearson
SWMBE468	Elderly - EO	O2	-0.230989	0.341372	0	Pearson
SWMBE468	Elderly - EO	P8	-0.0174811	0.943374	0	Pearson
SWMBE468	Elderly - EO	T8	0.149057	0.542501	0	Pearson
SWMBE468	Elderly - EO	FC6	-0.11041	0.652731	0	Pearson
SWMBE468	Elderly - EO	F4	-0.292016	0.225086	0	Pearson
SWMBE468	Elderly - EO	F8	-0.224223	0.35609	0	Pearson
SWMBE468	Elderly - EO	AF4	-0.14081	0.565301	0	Pearson
SWMS	Elderly - EO	AF3	-0.240595	0.321096	0	Pearson
SWMS	Elderly - EO	F7	-0.421515	0.0722658	0	Pearson
SWMS	Elderly - EO	F3	-0.220026	0.365399	0	Pearson
SWMS	Elderly - EO	FC5	-0.450877	0.0542717	0	Spearman
SWMS	Elderly - EO	T7	-0.535977	0.0180107	1	Pearson
SWMS	Elderly - EO	P7	-0.183582	0.451861	0	Pearson
SWMS	Elderly - EO	O1	-0.343406	0.15002	0	Pearson
SWMS	Elderly - EO	O2	-0.594332	0.00728512	1	Pearson
SWMS	Elderly - EO	P8	-0.325202	0.174286	0	Pearson
SWMS	Elderly - EO	T8	-0.0534565	0.827938	0	Pearson
SWMS	Elderly - EO	FC6	-0.216299	0.373782	0	Pearson
SWMS	Elderly - EO	F4	-0.435703	0.0622272	0	Pearson
SWMS	Elderly - EO	F8	-0.498614	0.0297809	1	Pearson
SWMS	Elderly - EO	AF4	-0.535477	0.0181387	1	Pearson
SWMTE468	Elderly - EO	AF3	-0.0824931	0.737066	0	Pearson
SWMTE468	Elderly - EO	F7	-0.120065	0.624419	0	Pearson
SWMTE468	Elderly - EO	F3	0.0390986	0.873734	0	Pearson
SWMTE468	Elderly - EO	FC5	-0.236842	0.327451	0	Spearman
SWMTE468	Elderly - EO	T7	-0.454462	0.050608	0	Pearson
SWMTE468	Elderly - EO	P7	-0.0716112	0.7708	0	Pearson
SWMTE468	Elderly - EO	O1	-0.0969468	0.692972	0	Pearson
SWMTE468	Elderly - EO	O2	-0.249514	0.302925	0	Pearson
SWMTE468	Elderly - EO	P8	-0.0323143	0.895518	0	Pearson
SWMTE468	Elderly - EO	T8	0.134645	0.582611	0	Pearson
SWMTE468	Elderly - EO	FC6	-0.122965	0.61601	0	Pearson
SWMTE468	Elderly - EO	F4	-0.288051	0.231736	0	Pearson
SWMTE468	Elderly - EO	F8	-0.237063	0.328467	0	Pearson
SWMTE468	Elderly - EO	AF4	-0.163229	0.504326	0	Pearson
